# Supplementary material for: Associations of aerobic and strength exercise with clinical laboratory test values
Source: PLoS One. 2017 Oct 23;12(10):e0180840. doi: 10.1371/journal.pone.0180840 (PMC5653181; doi:10.1371/journal.pone.0180840)
Supplement: S1 File — (XLSX) [file pone.0180840.s001.xlsx]

## Sheet: Biomarker Lev by Aero & Strg_F
	Female	Median							Average							N
		Strength Freq							Strength Freq							Strength Freq
Test	Aero Freq	0	1	2	3	4	5	All	0	1	2	3	4	5	All	0	1	2	3	4	5	All
CHOL	0	174	168	169.5	172	170.5	176	173	177.33	171.696	173	176.548	169.13	174.426	176.988	10361	388	230	155	46	54	11234
CHOL	1	174	173	171.5	165	164.5	177	173	177.405	176.729	174.548	169.94	168.325	180.225	176.774	3270	3587	354	133	40	40	7424
CHOL	2	176	174	172	173	164	174	174	180.284	177.473	175.882	175.609	168.338	175.621	177.475	2685	2020	3791	363	77	66	9002
CHOL	3	175	174	174	172	175.5	171	173	178.081	176.299	177.041	175.389	176.389	175.356	176.412	1631	1656	2252	3771	126	87	9523
CHOL	4	175	170	173	172	171.5	170	172	178.871	174.578	176.003	174.233	174.026	174.983	175.136	443	500	1093	971	1296	60	4363
CHOL	5	170	173	175	172	170	169	171	175.849	175.908	177.869	175.877	175.098	172.28	174.868	430	316	696	924	327	1486	4179
CHOL	All	174	173	173	172	171	169	173	177.83	176.434	176.237	175.209	173.899	172.885	176.556	18821	8467	8416	6317	1912	1793	45732
DIAS	0	73	71	70	72	68	71.5	73	73.6611	71.4504	71.4091	71.9139	69.4545	72.5	73.4921	9994	373	220	151	44	54	10836
DIAS	1	73	73	71.5	70	70	64	72	73.3652	73.335	72.0206	71.0611	70.675	68.6842	73.2051	3163	3469	340	131	40	38	7181
DIAS	2	73	72	72	70	70	72	72	73.3116	72.4556	72.7071	70.4972	70.0909	72.4394	72.7161	2622	1969	3673	358	77	66	8765
DIAS	3	72	72	72	72	69	73	72	72.1599	72.1089	72.2137	72.142	70.136	71.2791	72.1213	1582	1625	2204	3676	125	86	9298
DIAS	4	71	71	70	70	71	70	71	72.0304	72.3646	71.5266	71.6342	71.8079	71.9091	71.7862	427	491	1073	946	1265	55	4257
DIAS	5	72	70	72	70	71	70	70	72.8353	72.1049	71.931	71.4679	71.25	71.1609	71.6063	419	305	681	904	324	1454	4087
DIAS	All	73	72	72	71	71	70	72	73.3715	72.6938	72.2918	71.8412	71.4501	71.2259	72.669	18208	8232	8191	6166	1875	1753	44430
GLUC	0	85	85	85	85	83	84	85	87.9578	86.4798	86.4749	86.4138	85.5111	84.5472	87.8297	9998	371	219	145	45	53	10831
GLUC	1	86	85	85	84	87	84	85	87.2219	87.2184	86.4481	86.065	85	84	87.1348	3110	3448	337	123	36	38	7092
GLUC	2	85	85	85	85	85	86	85	86.9253	87.0739	86.8182	85.0301	86.5467	84.5246	86.8175	2490	1882	3548	332	75	61	8388
GLUC	3	85	85	85	84	83	85	85	86.7209	86.9124	85.921	85.9884	84.7583	86.974	86.2502	1512	1506	2064	3462	120	77	8741
GLUC	4	85	84	85	84	85	86.5	85	86.2725	86.1626	85.7452	84.7202	85.2076	85.8036	85.458	411	449	985	890	1185	56	3976
GLUC	5	84	84.5	84	84	84.5	84	84	86.3634	85.1007	85.6568	84.4897	85.3356	84.9956	85.1746	399	288	641	827	298	1362	3815
GLUC	All	85	85	85	84	85	84	85	87.5072	86.9552	86.3238	85.5359	85.2592	85.0607	86.7374	17921	7944	7794	5779	1759	1647	42850
HDL	0	54	53	57	56	49.5	60	54	55.6182	55.2088	58.2348	59.129	55.2391	60.0556	55.7259	10359	388	230	155	46	54	11232
HDL	1	55	56	57.5	58	54	55.5	55	56.5571	57.2651	59.3531	59.0526	55.3	55.375	57.0643	3267	3587	354	133	40	40	7421
HDL	2	56	57	57	60	56	56	57	57.7605	58.7142	58.8236	61.2017	57.0909	57.7121	58.5545	2685	2019	3787	362	77	66	8996
HDL	3	57	59	61	60	60	63	59	58.843	60.1455	61.8162	60.9292	62.8254	62.9425	60.6888	1631	1656	2252	3770	126	87	9522
HDL	4	57	60	62	63	61	60	61	59.6208	61.154	63.1566	63.7175	62.3558	63.05	62.4532	443	500	1092	970	1293	60	4358
HDL	5	59	63	63	64	66	62	63	59.6233	63.4873	64.1853	66.3604	67.8252	63.4364	64.1618	430	316	696	924	326	1485	4177
HDL	All	55	57	59	61	62	62	57	56.5514	58.5418	60.6373	62.0843	62.7893	62.9068	58.9463	18816	8466	8411	6314	1908	1792	45713
HDLratio	0	3.2	3	2.9	3	2.9	2.9	3.2	3.37029	3.28068	3.11718	3.14641	3.24667	3.0463	3.35689	10265	383	227	153	45	54	11127
HDLratio	1	3.1	3.1	2.9	2.8	2.8	3.1	3.1	3.30887	3.2687	3.13229	3.00909	3.18205	3.6	3.27653	3234	3546	350	132	39	39	7340
HDLratio	2	3.1	3	3	2.9	2.9	3.15	3	3.30342	3.20272	3.15623	3.02712	3.07273	3.26818	3.20536	2633	1985	3740	354	77	66	8855
HDLratio	3	3	2.9	2.8	2.9	2.9	2.75	2.9	3.20149	3.11343	3.02381	3.03457	2.9504	2.95	3.07258	1608	1631	2205	3703	125	84	9356
HDLratio	4	3	2.8	2.8	2.7	2.8	2.75	2.8	3.16614	2.9951	2.94579	2.86909	2.92868	2.94	2.95185	440	490	1070	951	1276	60	4287
HDLratio	5	2.9	2.7	2.7	2.6	2.6	2.7	2.7	3.11682	2.94776	2.92609	2.7926	2.721	2.87152	2.88257	422	312	686	905	319	1457	4101
HDLratio	All	3.1	3	2.9	2.8	2.7	2.7	3	3.32499	3.19516	3.0726	2.97564	2.91366	2.91398	3.17325	18603	8347	8278	6198	1881	1760	45073
LDL	0	98	92.5	94	97	97	95	97	100.415	96.0593	94.9957	98.8968	95.1304	96.8333	100.093	10354	388	230	155	46	54	11227
LDL	1	98	97	94	94	88	100.5	97	99.9339	99.1507	96.161	93.855	95.4	104.125	99.266	3266	3583	354	131	40	40	7414
LDL	2	99	96	95	94	88	91.5	96	101.532	99.2201	97.7704	96.5868	92.1974	97.6818	99.1222	2681	2017	3785	363	76	66	8988
LDL	3	96.5	95	94	93	92.5	96	94	99.3448	97.3519	96.6788	96.0674	94.0556	95.3103	96.9633	1630	1654	2248	3767	126	87	9512
LDL	4	96	91	93	90	91	89.5	92	99.2799	95.1964	94.745	92.4355	93.7769	93.0167	94.4331	443	499	1090	969	1291	60	4352
LDL	5	93	92	92	90	86	88	90	96.4721	94.6254	95.5519	92.1441	89.9631	91.8359	93.066	430	315	694	923	325	1481	4168
LDL	All	98	96	94	92	90	89	95	100.28	98.2716	96.7587	94.9889	93.1481	92.6862	97.9328	18805	8456	8401	6308	1904	1788	45668
SYST	0	112	110	110	112	110	110.5	112	112.934	110.643	110.786	112.212	109.682	112.352	112.785	10001	373	220	151	44	54	10843
SYST	1	112	112	110	110	110	110	112	112.782	112.649	110.795	109.427	111.075	111.447	112.546	3165	3474	341	131	40	38	7189
SYST	2	112	112	112	110	108	111.5	112	112.457	111.969	112.474	110.251	108.896	112.333	112.232	2622	1971	3675	358	77	66	8769
SYST	3	112	111	111	111	110	112	111	111.776	111.631	112.016	111.986	110.504	112.105	111.876	1582	1624	2203	3678	125	86	9298
SYST	4	111	111	110	111	112	116	111	111.246	112.291	111.247	111.946	111.838	111.286	111.699	426	491	1074	946	1266	56	4259
SYST	5	111	110	112	111	112	111	111	111.838	110.426	112.114	111.372	111.824	111.71	111.629	419	305	682	904	324	1455	4089
SYST	All	112	112	112	111	111	111	112	112.672	112.091	112.045	111.74	111.559	111.753	112.238	18216	8238	8195	6168	1876	1755	44453
TRIG	0	89	85	84	82	94	74	89	107.798	103.087	99.6533	94.4832	100.043	88.3774	107.163	10158	380	225	149	46	53	11011
TRIG	1	88	85	79	77	73.5	84	86	106.372	102.984	96.7097	90.576	86.5526	101.237	103.869	3179	3496	341	125	38	38	7217
TRIG	2	89	85	84	76.5	77.5	84	85	107.42	99.8895	98.2207	91.8129	94.9079	98.873	101.066	2575	1937	3625	342	76	63	8618
TRIG	3	86	82	79	80	78.5	79	81	101.305	96.3259	94.853	94.1985	100.746	88.679	95.9885	1562	1562	2136	3572	122	81	9035
TRIG	4	87	82	80	79	77	79	80	100.551	94.063	93.251	91.839	90.952	92.8305	93.0882	425	460	1024	919	1228	59	4115
TRIG	5	82.5	77	79	75	73	74	76	100.446	92.1208	93.4142	89.5591	88.0545	86.9993	90.4908	410	298	664	871	312	1414	3969
TRIG	All	88	84	81	79	77	75	84	106.609	100.071	96.266	92.9547	91.4144	88.0779	100.304	18310	8133	8015	5978	1822	1708	43972
AGratio	0	1.6	1.6	1.6	1.6	1.6	1.6	1.6	1.57206	1.58071	1.57	1.64206	1.63214	1.66286	1.57383	7538	280	160	107	28	35	8148
AGratio	1	1.6	1.6	1.6	1.6	1.6	1.6	1.6	1.58282	1.58983	1.61097	1.60897	1.6375	1.54286	1.58797	2270	2517	237	78	24	28	5154
AGratio	2	1.6	1.6	1.6	1.6	1.6	1.6	1.6	1.60797	1.6124	1.61552	1.65684	1.67857	1.65128	1.61506	1745	1323	2552	234	56	39	5949
AGratio	3	1.6	1.6	1.6	1.6	1.7	1.7	1.6	1.62212	1.66162	1.63968	1.64994	1.72588	1.64681	1.64586	1008	1003	1361	2373	85	47	5877
AGratio	4	1.6	1.6	1.6	1.7	1.6	1.6	1.6	1.64885	1.65661	1.66946	1.68062	1.65561	1.7	1.66463	260	295	632	609	838	35	2669
AGratio	5	1.6	1.7	1.7	1.7	1.7	1.7	1.7	1.62194	1.68325	1.70319	1.68015	1.70532	1.6958	1.6852	278	197	407	539	188	905	2514
AGratio	All	1.6	1.6	1.6	1.6	1.7	1.7	1.6	1.58522	1.6143	1.63315	1.6582	1.66833	1.68724	1.61558	13100	5615	5349	3940	1219	1089	30317
ALB	0	4.4	4.4	4.5	4.5	4.45	4.7	4.4	4.36611	4.40429	4.41062	4.45234	4.38929	4.57429	4.3704	7539	280	160	107	28	35	8149
ALB	1	4.4	4.4	4.4	4.5	4.5	4.4	4.4	4.38401	4.4081	4.43966	4.46154	4.5	4.33214	4.39977	2270	2517	237	78	24	28	5154
ALB	2	4.4	4.4	4.4	4.5	4.5	4.4	4.4	4.38315	4.40091	4.41603	4.45769	4.49286	4.4359	4.40551	1745	1323	2552	234	56	39	5949
ALB	3	4.4	4.4	4.4	4.4	4.4	4.4	4.4	4.39524	4.42343	4.42035	4.43586	4.45412	4.40638	4.42321	1008	1003	1361	2373	85	47	5877
ALB	4	4.4	4.5	4.4	4.4	4.4	4.5	4.4	4.39577	4.43458	4.44114	4.42545	4.43067	4.50571	4.42997	260	295	632	609	838	35	2669
ALB	5	4.4	4.4	4.5	4.4	4.4	4.5	4.4	4.38201	4.46345	4.45332	4.42152	4.42394	4.46276	4.44061	278	197	407	539	188	905	2514
ALB	All	4.4	4.4	4.4	4.4	4.4	4.5	4.4	4.37469	4.41229	4.42382	4.43454	4.43454	4.46097	4.40362	13101	5615	5349	3940	1219	1089	30318
ALP	0	62	61	57.5	59	61	67	62	65.7186	63.7464	61.7062	61.4206	64.3214	66.9429	65.5161	7538	280	160	107	28	35	8148
ALP	1	61	59	57	57	55	60	60	64.7366	63.1307	61.2574	60.4872	56.2917	63.6786	63.683	2270	2517	237	78	24	28	5154
ALP	2	59	59	58	55	60.5	68	58	62.706	63.0234	61.5427	58.0726	62.375	64.7692	62.1057	1745	1323	2552	234	56	39	5949
ALP	3	59	57	57	56	50	58	57	63.5258	60.1545	59.9625	59.1121	54.3882	63.7234	60.2125	1008	1003	1361	2373	85	47	5877
ALP	4	58	57	54	54	55	62	55	62.9	60.5356	56.9019	56.2233	57.389	59.8571	57.9247	260	295	632	609	838	35	2669
ALP	5	58	55	56	53	55	55	55	64.018	57.6701	57.9533	56.026	56.6968	58.3945	58.2534	278	197	407	539	188	905	2514
ALP	All	61	59	57	55	55	56	59	64.8878	62.2766	60.3115	58.2716	57.4397	59.3104	62.237	13100	5615	5349	3940	1219	1089	30317
ALT	0	13	14	13	13	14	15	13	17.0123	18.1179	16.2563	16.0748	18.5357	19.1143	17.0374	7537	280	160	107	28	35	8147
ALT	1	13	14	13	12	15	13.5	13	16.6238	17.1506	17.1688	13.8077	15.7917	15.5	16.8535	2270	2517	237	78	24	28	5154
ALT	2	13	13	13	13	14	15	13	16.4963	16.415	16.0443	16.3376	15.75	16.8974	16.2738	1745	1323	2550	234	56	39	5947
ALT	3	14	14	14	14	13	13	14	16.2063	17.1127	16.4688	16.2149	16.5294	16	16.4283	1008	1003	1361	2373	85	47	5877
ALT	4	13	14	14	14	14	13	14	16.7154	16.2475	16.2263	15.9901	16.1181	14.5143	16.166	260	295	632	609	838	35	2669
ALT	5	14	14	14	14	14.5	14	14	16.0252	16.0457	15.8698	16.3878	16.2074	16.6939	16.3337	278	197	407	539	188	905	2514
ALT	All	13	14	14	14	14	14	14	16.7867	16.9325	16.2168	16.1596	16.1928	16.6483	16.6022	13099	5615	5347	3940	1219	1089	30314
AST	0	16	16	16	16	15	17	16	17.3606	17.8857	18.0314	17.2804	18	18.2571	17.3967	7538	280	159	107	28	35	8147
AST	1	16	16	16	16.5	16	17	16	17.1383	17.671	17.6667	16.7051	18.4167	18.0357	17.427	2270	2517	237	78	24	28	5154
AST	2	16	16	16	17	17	16	16	17.1404	17.6455	17.5151	18.6838	17.7321	17.7179	17.4835	1745	1323	2551	234	56	39	5948
AST	3	16	16	17	16	16	17	16	17.4276	18.1196	18.5018	18.1311	19.5529	17.8723	18.1128	1008	1003	1361	2373	85	47	5877
AST	4	16	17	17	17	17	17	17	16.9808	18.0949	18.2421	18.335	18.3986	17.6857	18.166	260	295	632	609	838	35	2669
AST	5	16	17	17	18	18	17	17	18.6259	17.6751	18.3661	20	19.1711	19.0398	18.9936	278	197	407	539	187	904	2512
AST	All	16	16	16	17	17	17	16	17.3167	17.7783	17.939	18.3997	18.5583	18.8474	17.7574	13100	5615	5347	3940	1218	1088	30313
BILIdir	0	0.1	0.1	0.1	0.1	0.1	0.1	0.1	0.114307	0.120714	0.11761	0.125234	0.107143	0.131429	0.114784	7535	280	159	107	28	35	8144
BILIdir	1	0.1	0.1	0.1	0.1	0.15	0.1	0.1	0.116439	0.118911	0.117722	0.121795	0.158333	0.125	0.118028	2269	2517	237	78	24	28	5153
BILIdir	2	0.1	0.1	0.1	0.1	0.1	0.1	0.1	0.11639	0.118292	0.122292	0.138462	0.139286	0.115385	0.120421	1745	1323	2548	234	56	39	5945
BILIdir	3	0.1	0.1	0.1	0.1	0.1	0.1	0.1	0.120655	0.122555	0.121544	0.127583	0.127059	0.129787	0.124149	1007	1002	1360	2371	85	47	5872
BILIdir	4	0.1	0.1	0.1	0.1	0.1	0.1	0.1	0.127692	0.127458	0.131646	0.132348	0.127446	0.122857	0.129524	260	295	632	609	838	35	2669
BILIdir	5	0.1	0.1	0.1	0.1	0.1	0.1	0.1	0.125899	0.122843	0.13399	0.125603	0.132086	0.131969	0.12955	278	197	406	539	187	904	2511
BILIdir	All	0.1	0.1	0.1	0.1	0.1	0.1	0.1	0.115953	0.120092	0.123755	0.128517	0.128818	0.13079	0.120782	13095	5614	5342	3938	1218	1088	30300
BILItot	0	0.5	0.5	0.5	0.5	0.5	0.5	0.5	0.515921	0.535	0.486875	0.553271	0.532143	0.591429	0.516877	7537	280	160	107	28	35	8147
BILItot	1	0.5	0.5	0.5	0.5	0.65	0.6	0.5	0.525859	0.53528	0.536287	0.561538	0.725	0.617857	0.532906	2270	2517	237	78	24	28	5154
BILItot	2	0.5	0.5	0.5	0.5	0.6	0.4	0.5	0.528768	0.542933	0.554449	0.624359	0.617857	0.512821	0.547428	1745	1323	2551	234	56	39	5948
BILItot	3	0.5	0.5	0.5	0.5	0.6	0.5	0.5	0.55506	0.571386	0.563997	0.578508	0.609412	0.578723	0.570359	1008	1003	1361	2373	85	47	5877
BILItot	4	0.5	0.5	0.55	0.5	0.5	0.6	0.5	0.575769	0.582712	0.603165	0.613793	0.58222	0.585714	0.593855	260	295	632	609	838	35	2669
BILItot	5	0.5	0.5	0.5	0.5	0.5	0.5	0.5	0.559353	0.587817	0.621376	0.582375	0.592553	0.592265	0.590891	278	197	407	539	188	905	2514
BILItot	All	0.5	0.5	0.5	0.5	0.5	0.5	0.5	0.52446	0.547854	0.564903	0.586193	0.589007	0.589256	0.54889	13099	5615	5348	3940	1219	1089	30315
CA	0	9.3	9.4	9.5	9.4	9.35	9.4	9.3	9.3472	9.39107	9.435	9.39065	9.32857	9.46	9.35142	7538	280	160	107	28	35	8148
CA	1	9.4	9.4	9.4	9.5	9.4	9.3	9.4	9.36145	9.38244	9.42532	9.48462	9.45417	9.23929	9.37627	2270	2517	237	78	24	28	5154
CA	2	9.4	9.4	9.4	9.4	9.5	9.4	9.4	9.3561	9.37974	9.39487	9.42094	9.48214	9.46154	9.38242	1745	1323	2552	234	56	39	5949
CA	3	9.4	9.4	9.4	9.4	9.5	9.5	9.4	9.39067	9.40499	9.38391	9.40742	9.41529	9.47021	9.3993	1008	1003	1361	2373	85	47	5877
CA	4	9.4	9.4	9.4	9.4	9.4	9.4	9.4	9.36769	9.39424	9.39984	9.39442	9.40286	9.42857	9.39618	260	295	632	609	838	35	2669
CA	5	9.4	9.4	9.4	9.4	9.4	9.4	9.4	9.36511	9.43401	9.43514	9.41466	9.41543	9.44221	9.42399	278	197	407	539	188	905	2514
CA	All	9.4	9.4	9.4	9.4	9.4	9.4	9.4	9.35503	9.38869	9.39828	9.40827	9.40861	9.43903	9.38099	13100	5615	5349	3940	1219	1089	30317
CREA	0	0.72	0.7	0.71	0.72	0.755	0.71	0.72	0.726588	0.700393	0.720875	0.735981	0.751786	0.727714	0.72579	7538	280	160	107	28	35	8148
CREA	1	0.73	0.73	0.73	0.75	0.745	0.73	0.73	0.729731	0.733037	0.740338	0.753846	0.784583	0.745	0.732536	2270	2516	237	78	24	28	5153
CREA	2	0.73	0.74	0.75	0.76	0.79	0.76	0.74	0.736722	0.743953	0.754628	0.77235	0.794286	0.743077	0.747996	1745	1323	2552	234	56	39	5949
CREA	3	0.75	0.76	0.76	0.77	0.76	0.74	0.76	0.749365	0.764207	0.766289	0.771943	0.767529	0.745106	0.765162	1008	1003	1361	2373	85	47	5877
CREA	4	0.75	0.78	0.78	0.79	0.78	0.78	0.78	0.753808	0.781864	0.789256	0.799097	0.789547	0.802286	0.787493	260	295	632	609	838	35	2669
CREA	5	0.73	0.75	0.78	0.8	0.8	0.8	0.78	0.741763	0.761015	0.785283	0.797013	0.812606	0.803901	0.789829	278	197	407	539	188	905	2514
CREA	All	0.73	0.74	0.76	0.77	0.78	0.79	0.74	0.731117	0.743098	0.762376	0.778259	0.79082	0.79517	0.74969	13100	5614	5349	3940	1219	1089	30316
EGFR	0	113	115	115	110	106	115	113	109.508	112.13	110.324	106.96	104.455	110.111	109.56	5222	185	111	75	22	27	5642
EGFR	1	112	111	112	107	110	114	111	109.154	108.516	108.981	106.345	101.368	108.632	108.742	1579	1802	160	58	19	19	3637
EGFR	2	112	109.5	109	105	101	107.5	109	108.224	107.771	106.345	103.276	102.478	107.857	107.068	1281	954	1822	170	46	28	4301
EGFR	3	109	108	106	106	109	109	106	106.72	105.311	104.953	104.346	106.309	106.973	105.114	744	726	969	1737	68	37	4281
EGFR	4	108	103	103	101	103	103	103	106.646	102.575	102.178	100.4	102.025	98.6154	102.123	175	214	445	443	597	26	1900
EGFR	5	110.5	106	103	101	100	101	102	107.619	104.92	102.034	100.535	98.6029	100.156	101.612	202	137	290	357	136	684	1806
EGFR	All	112	109	107	105	103	102	109	108.944	107.488	105.4	103.297	101.899	101.201	106.718	9204	4018	3797	2840	888	821	21569
FER	0	33	32	27	29	41	28	33	46.3551	48.5283	39.2449	46.1667	43.963	39.6364	46.2545	7121	265	147	96	27	33	7689
FER	1	33	36	31	29	35	35	34	45.4411	48.6226	43.0132	40.662	51.9565	48.48	46.8513	2122	2340	227	71	23	25	4808
FER	2	35	35	35	33	34	37	35	46.3525	46.4604	47.6107	43.4834	48.7358	48.3784	46.8416	1583	1188	2312	211	53	37	5384
FER	3	33	35	34	37	35	44.5	35	42.4661	47.1343	45.6417	48.5302	42.2727	55.9545	46.5517	901	886	1228	2122	77	44	5258
FER	4	33	34.5	36	38	37	36.5	37	46.5556	45.4596	46.3859	49.4162	46.5007	50.8	47.0748	225	272	552	531	729	30	2339
FER	5	34.5	38	30	34	37	33	33	47.672	50.6077	41.628	43.7368	46.2321	44.3194	44.7765	250	181	371	475	168	792	2237
FER	All	33	35	34	36	37	34	34	45.9391	47.7627	46.0422	47.4872	46.3194	45.1582	46.4733	12203	5132	4837	3506	1077	961	27721
GGT	0	16	16	15	15	13.5	15	16	20.1529	22.1979	17.8537	19.2056	17.9667	21.3143	20.162	7628	283	164	107	30	35	8247
GGT	1	15	16	15	13	14	16	15	18.8325	19.7697	19.7265	15.8765	17.32	18.069	19.274	2305	2553	245	81	25	29	5238
GGT	2	15	15	15	14	14	13	15	18.3448	18.6266	18.7642	17.075	16.678	16.9	18.5119	1772	1347	2612	240	59	40	6070
GGT	3	15	15	14	14	13.5	15	14	18.116	18.7307	18.0942	18.1455	15.5814	17.6667	18.1871	1026	1021	1401	2433	86	51	6018
GGT	4	14	15	15	14	14	15.5	14	17.8178	18.8538	18.0327	16.8826	17.0846	19.7632	17.5653	269	301	642	622	863	38	2735
GGT	5	13	14	14	14	14	14	14	20.7865	17.1891	17.1702	17.5375	17.2579	16.7433	17.4946	281	201	423	560	190	939	2594
GGT	All	15	15	15	14	14	14	15	19.4904	19.2951	18.4004	17.786	17.0144	17.0671	18.8484	13282	5706	5487	4043	1253	1132	30908
GLOB	0	2.8	2.8	2.8	2.7	2.8	2.8	2.8	2.83481	2.83464	2.8525	2.74953	2.75	2.81714	2.83366	7538	280	160	107	28	35	8148
GLOB	1	2.8	2.8	2.8	2.8	2.85	2.8	2.8	2.81841	2.82503	2.80675	2.82564	2.77917	2.86071	2.82127	2270	2517	237	78	24	28	5154
GLOB	2	2.8	2.8	2.8	2.75	2.7	2.7	2.8	2.7812	2.78103	2.78629	2.74573	2.72857	2.73077	2.78112	1745	1323	2552	234	56	39	5949
GLOB	3	2.7	2.7	2.7	2.7	2.6	2.6	2.7	2.75972	2.71017	2.74541	2.74227	2.62824	2.7234	2.73871	1008	1003	1361	2373	85	47	5877
GLOB	4	2.7	2.7	2.7	2.7	2.7	2.7	2.7	2.73615	2.73424	2.70269	2.68194	2.72804	2.71143	2.71278	260	295	632	609	838	35	2669
GLOB	5	2.7	2.7	2.6	2.7	2.6	2.7	2.7	2.75252	2.69695	2.66044	2.68312	2.64468	2.68674	2.68663	278	197	407	539	188	905	2514
GLOB	All	2.8	2.8	2.7	2.7	2.7	2.7	2.8	2.81527	2.78536	2.75932	2.7269	2.70976	2.69936	2.77994	13100	5615	5349	3940	1219	1089	30317
IBC	0	364	355	373	367	369	379	364	371.524	366.74	375.579	370.806	380.321	374.743	371.475	7454	277	159	103	28	35	8056
IBC	1	361	364	359.5	361.5	357.5	354.5	362	369.642	371.193	366.585	363.658	351.875	365.143	370.06	2242	2486	236	76	24	28	5092
IBC	2	365	361	362	361	358	346	362	370.859	367.936	370.998	365.498	370.364	360.385	369.982	1714	1298	2513	233	55	39	5852
IBC	3	362	362.5	363	361	354	342.5	361	370.688	370.322	371.353	367.923	366.235	357.674	369.495	993	988	1347	2342	85	46	5801
IBC	4	368	371	366	370	364	367	367	373.273	376.856	374.294	374.937	370.187	371.118	373.293	253	292	619	601	827	34	2626
IBC	5	355	358	370	369	376	362	364	365.791	369.254	375.215	375.204	377.611	368.996	371.63	277	197	404	529	185	896	2488
IBC	All	363	362	364	362	364	361	363	370.949	370.281	371.739	369.847	370.928	368.354	370.732	12934	5538	5278	3884	1204	1078	29921
IRON	0	79	79	80	77	86.5	75	79	84.2537	85.3827	83.2075	81.0971	93	78.9143	84.2387	7459	277	159	103	28	35	8061
IRON	1	82	83	86	85.5	93.5	82	83	85.5774	87.542	91.5105	88.2895	99.3333	88.8214	86.9354	2243	2487	237	76	24	28	5095
IRON	2	83	87	86	98	105	79	85	89.1371	90.5481	90.0525	101.67	100.818	84.5385	90.4213	1714	1299	2514	233	55	39	5854
IRON	3	85	92	90	92	102	91	90	89.8964	96.9211	93.4417	95.8651	108.576	97.7174	94.6606	994	988	1347	2342	85	46	5802
IRON	4	87.5	93	97	102	94	80.5	96	92.2992	97.5445	99.2908	105.8	98.529	87.7059	99.5198	254	292	619	601	828	34	2628
IRON	5	90	91	92	97	99	92	93	94.3682	96.868	95.3812	102.471	102.13	97.1628	98.0366	277	197	404	529	185	897	2489
IRON	All	81	86	88	94	97	89	85	85.9372	90.6704	92.2672	98.1105	99.7826	95.6237	90.4155	12942	5540	5280	3884	1205	1079	29935
PROT	0	7.2	7.2	7.3	7.2	7.2	7.2	7.2	7.20088	7.23893	7.26312	7.20187	7.13929	7.39143	7.20403	7539	280	160	107	28	35	8149
PROT	1	7.2	7.2	7.2	7.3	7.3	7.25	7.2	7.20242	7.23313	7.24641	7.28718	7.27917	7.19286	7.22103	2270	2517	237	78	24	28	5154
PROT	2	7.2	7.2	7.2	7.2	7.15	7.3	7.2	7.16436	7.18193	7.20231	7.20342	7.22143	7.16667	7.18664	1745	1323	2552	234	56	39	5949
PROT	3	7.2	7.1	7.2	7.2	7	7.1	7.2	7.15496	7.1336	7.16576	7.17813	7.08235	7.12979	7.16192	1008	1003	1361	2373	85	47	5877
PROT	4	7.15	7.2	7.1	7.1	7.2	7.2	7.1	7.13192	7.16881	7.14383	7.10739	7.15871	7.21714	7.14275	260	295	632	609	838	35	2669
PROT	5	7.2	7.2	7.1	7.1	7.1	7.1	7.1	7.13453	7.16041	7.11376	7.10464	7.06862	7.1495	7.12725	278	197	407	539	188	905	2514
PROT	All	7.2	7.2	7.2	7.2	7.1	7.1	7.2	7.18994	7.19765	7.18314	7.16145	7.1443	7.16033	7.18355	13101	5615	5349	3940	1219	1089	30318
TSH	0	1.56	1.545	1.495	1.605	1.965	1.85	1.56	2.02947	1.86942	1.82981	2.00755	2.30107	1.92343	2.02024	7536	280	160	106	28	35	8145
TSH	1	1.58	1.62	1.65	1.77	1.495	1.52	1.61	1.89941	2.05558	2.08797	2.69769	1.56871	1.50893	1.99275	2269	2514	237	78	24	28	5150
TSH	2	1.57	1.66	1.61	1.79	1.445	1.44	1.61	2.02843	2.14015	2.0157	2.45038	1.76643	1.59385	2.05908	1742	1323	2548	233	56	39	5941
TSH	3	1.705	1.67	1.7	1.61	1.55	1.84	1.66	2.18791	1.96225	2.17679	1.9743	1.72341	1.88872	2.05155	1008	1001	1360	2367	85	47	5868
TSH	4	1.54	1.79	1.8	1.73	1.63	1.92	1.71	2.00552	2.84654	2.0178	2.02757	1.91292	2.08257	2.07846	259	295	632	608	837	35	2666
TSH	5	1.565	1.63	1.65	1.81	1.825	1.59	1.65	2.31306	1.8369	1.99486	2.074	2.21319	2.21415	2.12992	278	197	407	537	188	904	2511
TSH	All	1.58	1.64	1.65	1.67	1.65	1.6	1.62	2.02449	2.08349	2.053	2.03966	1.94144	2.14612	2.04348	13093	5610	5344	3929	1218	1088	30287
Urate	0	4.6	4.5	4.5	4.4	4.7	4.6	4.5	4.65812	4.59559	4.42876	4.56633	4.78519	4.71818	4.65102	7261	272	153	98	27	33	7844
Urate	1	4.5	4.5	4.4	4.25	4.2	4.3	4.5	4.64364	4.66084	4.49656	4.44583	4.38261	4.27778	4.63893	2156	2398	233	72	23	27	4909
Urate	2	4.5	4.5	4.5	4.5	4.4	4.5	4.5	4.60222	4.6288	4.64359	4.52055	4.62453	4.48649	4.62203	1619	1212	2365	219	53	37	5505
Urate	3	4.5	4.6	4.4	4.5	4.4	4.2	4.5	4.63312	4.66538	4.60413	4.63125	4.44321	4.60667	4.62797	927	907	1258	2195	81	45	5413
Urate	4	4.5	4.7	4.6	4.5	4.6	4.4	4.5	4.60383	4.68623	4.66474	4.51492	4.61463	4.37097	4.60802	235	276	570	543	752	31	2407
Urate	5	4.5	4.5	4.6	4.6	4.6	4.5	4.5	4.55615	4.59344	4.62487	4.64412	4.55588	4.61927	4.61156	260	183	378	485	170	825	2301
Urate	All	4.5	4.5	4.5	4.5	4.5	4.5	4.5	4.64345	4.64983	4.62104	4.60332	4.59286	4.6001	4.63206	12459	5248	4957	3612	1106	998	28385
cCRP	0	2.2	1.55	1.2	0.9	1.9	1.7	2.1	4.65547	4.23695	3.34099	2.71028	3.36293	3.05993	4.58037	7043	262	146	96	27	30	7604
cCRP	1	1.9	1.9	1.3	1.55	0.6	0.9	1.9	4.52976	4.12486	2.94791	3.89277	1.14326	2.81196	4.22277	2091	2307	225	70	23	25	4741
cCRP	2	1.9	1.7	1.7	1.1	1.1	1.6	1.7	4.09752	3.86691	3.83202	2.82499	2.84143	2.93235	3.86296	1555	1174	2265	203	53	37	5287
cCRP	3	2	1.5	1.6	1.36	0.8	1.5	1.5	4.20027	3.55289	3.60359	3.30876	2.08524	3.66893	3.55638	883	866	1194	2085	75	42	5145
cCRP	4	1.8	1.2	1.4	1.4	1.2	1.25	1.3	4.19855	3.60798	2.811	2.90448	2.88881	1.93323	3.07095	217	261	528	511	705	30	2252
cCRP	5	1.3	1.1	1.2	1.2	1.4	1	1.2	3.0727	3.01197	3.21808	2.76922	2.96068	2.83027	2.93321	250	176	358	454	158	783	2179
cCRP	All	2	1.7	1.5	1.3	1.2	1.1	1.7	4.48674	3.90695	3.55588	3.14312	2.81314	2.84983	3.92767	12040	5046	4716	3419	1041	947	27213
pctSat	0	22	22	22	20	22.5	20	22	23.5384	24.4946	23.0503	22.8544	25.1786	21.8571	23.5513	7454	277	159	103	28	35	8056
pctSat	1	23	23	24	24	26.5	27.5	23	24.1138	24.4047	25.7669	25.0132	28.4583	25.6071	24.3746	2241	2486	236	76	24	28	5091
pctSat	2	23	24	24	26	31	23	24	24.8716	25.4284	25.1795	28.3734	28.2	24.1026	25.2929	1714	1298	2513	233	55	39	5852
pctSat	3	23	25	25	26	28.5	25.5	25	25.0423	26.9777	26.0535	26.9061	31.2024	28.3261	26.4747	993	988	1347	2342	84	46	5800
pctSat	4	23	25	27	28	26	24.5	26	25.6008	26.9897	27.2827	29.01	27.5756	24.0882	27.5343	253	292	619	601	827	34	2626
pctSat	5	24	26	25	27	27	25	25	26.9819	27.0863	26.2804	27.9546	27.6432	27.1194	27.1821	277	197	403	529	185	896	2487
pctSat	All	22	24	24	26	27	25	24	24.0448	25.3398	25.6955	27.318	27.8296	26.756	25.2501	12933	5538	5277	3884	1203	1078	29918
A1C	0	5.4	5.4	5.4	5.4	5.4	5.4	5.4	5.46518	5.46043	5.45321	5.4	5.45238	5.386	5.46341	9712	369	218	150	42	50	10541
A1C	1	5.4	5.4	5.4	5.4	5.4	5.3	5.4	5.43456	5.42936	5.39815	5.48833	5.42368	5.34737	5.43074	3073	3355	324	120	38	38	6948
A1C	2	5.4	5.3	5.3	5.3	5.3	5.4	5.3	5.41789	5.38324	5.40677	5.35029	5.33151	5.39836	5.40178	2465	1856	3517	340	73	61	8312
A1C	3	5.3	5.3	5.3	5.3	5.3	5.3	5.3	5.38877	5.37308	5.34284	5.35046	5.28261	5.38701	5.35863	1496	1527	2052	3456	115	77	8723
A1C	4	5.3	5.3	5.3	5.3	5.3	5.3	5.3	5.33243	5.34856	5.34319	5.29627	5.33258	5.33571	5.32896	407	451	977	884	1200	56	3975
A1C	5	5.3	5.3	5.3	5.3	5.3	5.3	5.3	5.38168	5.31241	5.33792	5.30887	5.3152	5.34547	5.33512	393	290	625	823	296	1357	3784
A1C	All	5.4	5.3	5.3	5.3	5.3	5.3	5.4	5.4417	5.4	5.37708	5.34038	5.33118	5.35034	5.40018	17547	7848	7713	5773	1764	1639	42286

## Sheet: Biomarker Lev by Aero & Strg_M
	Male	Median							Average							N
		Strength Freq							Strength Freq							Strength Freq
Test	Aero Freq	0	1	2	3	4	5	All	0	1	2	3	4	5	All	0	1	2	3	4	5	All
CHOL	0	181	179	176	174	173	173	180	183.812	180.838	180.25	177.605	175.246	177.527	182.636	5894	575	521	397	183	256	7826
CHOL	1	181	181	178	178	172	168.5	180	183.575	183.874	180.657	179.484	173.893	172.021	182.5	1568	2709	603	419	177	140	5617
CHOL	2	184	181	179	177	176	173	179	185.326	183.222	181.141	178.444	178.375	175.913	181.545	1165	1220	2765	855	379	263	6647
CHOL	3	178.5	179	176	176	173	169	176	180.56	181.719	179.988	178.979	175.235	172.707	179.131	718	891	1342	3201	476	334	6962
CHOL	4	179	176	179	174	173	167	175	182.35	179.259	180.513	178.254	176.568	171.401	177.881	237	290	495	598	1450	167	3237
CHOL	5	171.5	176.5	177	174	176	170	172	176.114	176.628	179.344	175.736	176.875	172.746	174.557	264	226	389	587	296	2275	4037
CHOL	All	181	180	178	176	174	170	178	183.475	182.616	180.599	178.463	176.374	173.246	180.29	9846	5911	6115	6057	2961	3435	34330
DIAS	0	78	78	76	76	73	74	78	77.8056	76.9557	75.8569	75.4473	74.52	74.7901	77.3213	5714	564	496	389	175	243	7581
DIAS	1	78	78	76	76	76	77	77	76.8843	76.9583	76.2554	76.0218	75.3176	76.2701	76.7227	1530	2638	599	413	170	137	5488
DIAS	2	78	76	78	77	76	75	77	76.8251	76.2179	76.897	76.073	74.8937	74.7082	76.4541	1149	1193	2699	836	367	257	6501
DIAS	3	76	76	76	76	75	76	76	75.9153	75.742	76.0996	75.7173	74.5745	75.1451	75.7094	708	880	1305	3131	463	324	6811
DIAS	4	77	75	76	75	75	74	75	75.9617	75.1197	75.5348	74.8427	74.7943	73.4969	74.9668	235	284	488	585	1405	163	3160
DIAS	5	75.5	76	76	76	75	74	75	75.5846	75.1076	75.7822	75.0455	74.4828	74.4774	74.7951	260	223	381	571	290	2214	3939
DIAS	All	78	77	77	76	75	75	76	77.2965	76.4585	76.3892	75.6199	74.7544	74.6084	76.2079	9596	5782	5968	5925	2870	3338	33484
GLUC	0	90	90	90	89	88	88	90	93.1246	92.1195	92.6867	89.9947	90.096	88.9646	92.6522	5649	544	498	379	177	254	7501
GLUC	1	90	90	89	89	89	89	90	92.5135	91.5596	89.9791	89.9182	88.8025	89.2707	91.3838	1447	2543	573	391	162	133	5250
GLUC	2	89	89	89	90	88	88	89	91.4147	91.3089	91.2707	90.598	89.4678	88.8235	91.0115	1078	1120	2571	786	357	255	6167
GLUC	3	89	89	89	89	88	88	89	90.4552	91.3022	90.7825	90.3488	88.4654	88.3931	90.3395	648	814	1232	2979	434	318	6425
GLUC	4	88	88	89	89	88	87	88	91.3443	88.2377	90.5257	89.1626	89.3375	87.9427	89.4562	212	265	447	535	1354	157	2970
GLUC	5	89	89	88	89	88	88	88	91.749	91.122	89.5738	89.8157	88.7246	89.5188	89.7408	243	205	359	548	276	2126	3757
GLUC	All	90	89	89	89	88	88	89	92.5674	91.3491	90.9928	90.1648	89.1732	89.2239	91.0286	9277	5491	5680	5618	2760	3243	32074
HDL	0	43	44	43	46	46	45	43	43.9562	45.73	45.0096	47.4912	47.5519	46.7344	44.5113	5887	574	521	397	183	256	7818
HDL	1	44	44	45	48	49	46.5	45	45.2799	45.8	46.602	49.0334	50.9266	48.4214	46.21	1565	2705	603	419	177	140	5610
HDL	2	44	45	46	48	50.5	49	46	45.8987	46.7762	46.992	49.2	50.8413	49.2167	47.3519	1165	1220	2763	855	378	263	6644
HDL	3	46	47	47	48	50	49	48	47.8312	48.1834	48.424	49.1635	50.7479	50.2275	48.9178	717	889	1342	3199	476	334	6957
HDL	4	45	49	49	50	49	49	49	48.0847	50.1586	50.7495	51.0268	51.1284	51.1198	50.7421	236	290	495	597	1449	167	3234
HDL	5	46	46	50	50	50	50	50	47.4601	49.4912	51.6546	51.5162	52.0541	51.6275	51.2538	263	226	388	587	296	2274	4034
HDL	All	43	45	46	48	49	50	46	44.8724	46.7092	47.6993	49.4618	50.8898	50.7865	47.6139	9833	5904	6112	6054	2959	3434	34301
HDLratio	0	4.2	4	4	3.7	3.7	3.8	4.1	4.45175	4.25389	4.27237	3.98122	3.87473	4.14111	4.37752	5813	566	514	394	182	253	7722
HDLratio	1	4.1	4.1	3.9	3.6	3.3	3.6	4	4.3032	4.26893	4.14087	3.85918	3.65424	3.87286	4.20406	1533	2675	597	414	177	140	5537
HDLratio	2	4	4	3.9	3.6	3.5	3.5	3.9	4.29887	4.17356	4.08761	3.88517	3.70508	3.84943	4.08291	1146	1199	2719	843	374	261	6542
HDLratio	3	3.9	3.7	3.7	3.6	3.4	3.4	3.7	4.0221	3.97858	3.92437	3.86103	3.66992	3.65988	3.88198	706	873	1313	3138	472	329	6831
HDLratio	4	3.8	3.5	3.5	3.5	3.4	3.35	3.5	3.97692	3.78077	3.8047	3.7214	3.6597	3.55976	3.72243	234	286	489	584	1422	164	3179
HDLratio	5	3.6	3.7	3.4	3.4	3.4	3.4	3.4	3.94826	3.8129	3.66057	3.62756	3.60309	3.55975	3.6218	259	217	383	577	291	2236	3963
HDLratio	All	4.1	4	3.8	3.6	3.5	3.4	3.8	4.35395	4.1632	4.02286	3.83593	3.67461	3.64827	4.04136	9691	5816	6015	5950	2918	3383	33778
LDL	0	108	105	104	104	102	101	106	109.36	106.253	106.532	106.033	102.588	103.195	108.413	5864	574	519	394	182	256	7789
LDL	1	108	107	105	106	98	99	106	109.261	109.174	106.166	107.103	102.458	99.9643	108.269	1563	2696	603	419	177	140	5599
LDL	2	109	108	106	103	102.5	100	106	110.886	109.323	107.853	104.923	105.746	103.947	108.003	1163	1217	2761	854	378	262	6635
LDL	3	105	105	104	103	101	98	103	108.206	107.849	106.959	105.453	102.265	101.363	105.919	715	889	1340	3192	476	333	6945
LDL	4	104	103	104.5	101	100	98	101	108.622	106.324	106.409	104.106	102.799	99.7186	104.17	233	290	494	596	1448	167	3228
LDL	5	102.5	103	100	101	104	98	99	103	104.991	104.972	103.027	104.055	100.775	102.126	262	224	387	584	293	2267	4017
LDL	All	107	106	105	103	101	99	104	109.253	108.421	107.078	105.163	103.181	101.171	106.663	9800	5890	6104	6039	2954	3425	34217
SYST	0	122	120	120	120	121	120	122	123.273	122.488	122.105	122.228	120.229	122.053	122.975	5714	564	497	390	175	244	7584
SYST	1	120	121	121	120	120.5	120	121	121.835	122.698	122.694	121.501	122.847	122.467	122.365	1532	2639	599	413	170	137	5491
SYST	2	120	120	122	122	120	122	121	121.648	121.807	122.548	122.3	121.12	122.751	122.148	1149	1193	2698	836	367	257	6500
SYST	3	120	120	120	121	121	120	120	121.26	121.533	121.721	122.025	121.952	122.472	121.84	708	881	1305	3132	463	324	6813
SYST	4	122	120	120	120	121	122	120	122.339	120.968	121.307	121.61	122.076	121.374	121.755	236	284	488	585	1406	163	3162
SYST	5	120	120	120	121	120	120	120	121.623	119.502	120.601	121.956	120.848	121.662	121.417	260	223	381	571	290	2214	3939
SYST	All	122	120	121	121	120	120	121	122.633	122.108	122.119	121.993	121.743	121.872	122.186	9599	5784	5968	5927	2871	3339	33493
TRIG	0	127	123	112	104.5	100	105	123	160.474	149.995	150.656	125.693	131.728	141.862	155.994	5764	561	514	388	180	254	7661
TRIG	1	122	119	109	95	85	95.5	115	150.565	150.32	142.33	118.03	106.598	119.191	144.953	1484	2603	585	399	169	136	5377
TRIG	2	119	113	110	101	93	95	108	146.398	137.944	135.017	125.46	109.319	117.042	134.118	1114	1156	2655	813	364	259	6361
TRIG	3	104	106	102	99	92	84	99	125.99	134.133	125.866	124.68	112.91	107.948	124.602	673	836	1266	3055	457	324	6611
TRIG	4	112	96	94	92	94	85	94	138.26	117.288	117.165	121.871	116.594	102.584	118.519	219	271	468	566	1396	161	3081
TRIG	5	108.5	91	95	89	85.5	84	87	129.79	113.621	116.481	108.456	108.388	103.983	108.343	248	211	370	553	286	2183	3851
TRIG	All	122	113	106	98	93	87	106	153.521	142.389	132.545	122.569	114.615	108.846	134.588	9502	5638	5858	5774	2852	3317	32946
AGratio	0	1.8	1.7	1.8	1.8	1.9	1.8	1.8	1.80095	1.76188	1.79793	1.82889	1.85887	1.84398	1.80248	3792	362	338	270	124	191	5077
AGratio	1	1.8	1.8	1.8	1.8	1.9	1.8	1.8	1.82027	1.79969	1.82853	1.84903	1.89913	1.82442	1.81638	878	1591	375	257	115	86	3303
AGratio	2	1.8	1.8	1.8	1.8	1.9	1.8	1.8	1.84146	1.83438	1.82146	1.83834	1.87881	1.84425	1.83363	615	640	1654	493	236	174	3812
AGratio	3	1.9	1.8	1.8	1.8	1.8	1.85	1.8	1.87411	1.87173	1.84348	1.84446	1.87153	1.87752	1.8541	367	428	706	1804	281	218	3804
AGratio	4	1.8	1.9	1.9	1.8	1.9	1.9	1.8	1.83833	1.91439	1.88958	1.82552	1.86598	1.86239	1.86409	120	132	240	286	826	117	1721
AGratio	5	1.8	1.9	1.9	1.9	1.85	1.9	1.9	1.85764	1.92019	1.94203	1.89934	1.8954	1.8819	1.89069	144	104	207	304	174	1409	2342
AGratio	All	1.8	1.8	1.8	1.8	1.9	1.8	1.8	1.81471	1.82026	1.83611	1.84599	1.87318	1.87189	1.83604	5916	3257	3520	3414	1756	2195	20062
ALB	0	4.7	4.7	4.7	4.7	4.7	4.7	4.7	4.68692	4.70414	4.6932	4.71111	4.71935	4.67068	4.69003	3792	362	338	270	124	191	5077
ALB	1	4.7	4.7	4.7	4.8	4.8	4.7	4.7	4.72232	4.71589	4.7384	4.78054	4.77652	4.70116	4.72688	878	1592	375	257	115	86	3304
ALB	2	4.8	4.7	4.7	4.7	4.7	4.7	4.7	4.75919	4.73797	4.71759	4.7286	4.725	4.66839	4.72736	615	640	1654	493	236	174	3812
ALB	3	4.7	4.7	4.7	4.7	4.7	4.7	4.7	4.75531	4.73411	4.73272	4.73736	4.74021	4.73165	4.73775	367	428	706	1804	281	218	3804
ALB	4	4.7	4.8	4.7	4.7	4.7	4.7	4.7	4.72667	4.76439	4.74025	4.71713	4.73136	4.71453	4.7313	120	132	241	286	826	117	1722
ALB	5	4.7	4.8	4.8	4.8	4.7	4.7	4.7	4.6875	4.76058	4.79903	4.7648	4.73736	4.71824	4.73284	144	104	207	304	174	1409	2342
ALB	All	4.7	4.7	4.7	4.7	4.7	4.7	4.7	4.70475	4.72471	4.72684	4.73802	4.73462	4.71062	4.72077	5916	3258	3521	3414	1756	2195	20064
ALP	0	68	69	69	66	66	68	68	69.8958	71.41	70.4408	68.263	68.3952	70.2723	69.9305	3792	361	338	270	124	191	5076
ALP	1	66	66	66	62	62	65	65	68.0387	67.4466	68.48	63.9066	63.487	69.0349	67.3478	878	1592	375	257	115	86	3304
ALP	2	67	63	64	64	64	66.5	65	68.9041	66.9078	66.4619	66.6166	66.8008	68.1322	67.048	615	640	1654	493	236	174	3812
ALP	3	64	65	65	64	63	66.5	64	66.4469	66.528	66.0524	66.5255	64.4733	68.8624	66.4127	367	428	706	1804	281	218	3804
ALP	4	63	64	64	64	65	65	65	66.3333	64.9015	65.7178	66.5664	66.3196	67.4786	66.2474	120	132	241	286	826	117	1722
ALP	5	63	63	63	63	64	64	64	65.125	65.6923	65.7198	66.0888	66.0862	66.6302	66.3049	144	104	207	304	174	1409	2342
ALP	All	67	65	65	64	64	65	65	69.1148	67.5002	66.8821	66.4435	66.0268	67.4273	67.5511	5916	3257	3521	3414	1756	2195	20063
ALT	0	26	25.5	24	23	22	24	25	32.2012	31	29.9793	27.9852	27.9194	29.356	31.5318	3792	362	338	270	124	191	5077
ALT	1	24	25	23	22	22	23	24	30.5649	31.3103	31.2773	30.0311	27.4348	27.8837	30.7806	878	1592	375	257	115	86	3304
ALT	2	25	24	24	23	22.5	24	24	30.5805	29.5906	30.3368	27.5558	28.3051	28.5805	29.6852	615	640	1654	493	236	174	3812
ALT	3	22	22	23	23	21	23	22	28.0409	27.5724	27.762	28.1973	30.6904	26.3853	28.1115	367	428	706	1804	281	218	3804
ALT	4	24	19.5	21	22	22	24	22	29.5583	24.7955	26.3402	25.6748	26.9746	26.2906	26.6365	120	132	241	286	826	117	1722
ALT	5	21	19	21	20	22	21	21	25.2014	21.5192	24.2947	23.3553	26.6494	25.5373	25.0278	144	104	207	304	174	1409	2342
ALT	All	25	24	23	22	22	22	23	31.3078	29.8705	29.2576	27.5835	27.8126	26.3271	29.2327	5916	3258	3521	3414	1756	2195	20064
AST	0	20	20	20	21	20	21	20	23.2418	22.9033	22.2663	24.1037	26.2177	23.0262	23.2631	3792	362	338	270	124	191	5077
AST	1	20	20	20	20	22	23.5	20	22.9772	22.7714	23.5173	24.7821	28.9565	24.5349	23.3263	878	1592	375	257	115	86	3304
AST	2	20	20	20	20	21	21	20.5	23.1024	22.9625	23.4311	23.5193	25.322	27.1322	23.5968	615	640	1654	493	236	174	3812
AST	3	20	20	21	21	20	22	21	22.8856	22.6121	23.2705	24.3032	25.8221	24.1927	23.8904	367	428	706	1804	281	218	3804
AST	4	21	20	21	21	21	23	21	23	21.4015	22.7759	23.386	24.4697	25.1795	23.7635	120	132	241	285	826	117	1721
AST	5	20	19	20	21	22	21	21	21.4583	20.4712	22.1594	22.352	24.7644	24.1725	23.471	144	104	207	304	174	1409	2342
AST	All	20	20	20	21	21	21	21	23.1176	22.6737	23.1767	23.9599	25.2472	24.3772	23.5245	5916	3258	3521	3413	1756	2195	20063
BILIdir	0	0.1	0.1	0.1	0.1	0.1	0.1	0.1	0.134239	0.136188	0.137278	0.142593	0.151613	0.146597	0.135914	3791	362	338	270	124	191	5076
BILIdir	1	0.1	0.1	0.1	0.1	0.1	0.1	0.1	0.145216	0.141358	0.144267	0.156031	0.152174	0.151163	0.144475	878	1591	375	257	115	86	3303
BILIdir	2	0.1	0.1	0.1	0.1	0.1	0.1	0.1	0.14748	0.145625	0.147005	0.149696	0.159322	0.144253	0.147835	615	640	1653	493	236	174	3811
BILIdir	3	0.1	0.1	0.1	0.1	0.1	0.1	0.1	0.156948	0.153738	0.15617	0.152024	0.154093	0.148165	0.153393	367	428	705	1803	281	218	3802
BILIdir	4	0.1	0.2	0.1	0.1	0.1	0.1	0.1	0.145833	0.165152	0.154772	0.150877	0.156485	0.154701	0.155116	120	132	241	285	825	117	1720
BILIdir	5	0.1	0.2	0.1	0.1	0.1	0.1	0.1	0.161806	0.168269	0.161353	0.157566	0.153448	0.155185	0.156899	144	104	207	304	174	1408	2341
BILIdir	All	0.1	0.1	0.1	0.1	0.1	0.1	0.1	0.13956	0.145072	0.148991	0.151641	0.155556	0.152689	0.147008	5915	3257	3519	3412	1755	2194	20056
BILItot	0	0.6	0.6	0.6	0.6	0.7	0.6	0.6	0.678376	0.677901	0.677811	0.691852	0.754839	0.72199	0.682529	3792	362	338	270	124	191	5077
BILItot	1	0.6	0.6	0.6	0.7	0.7	0.6	0.6	0.733827	0.701068	0.723467	0.77821	0.75913	0.725581	0.720854	878	1592	375	257	115	86	3304
BILItot	2	0.7	0.6	0.7	0.7	0.7	0.6	0.7	0.751382	0.732187	0.74081	0.742596	0.775424	0.707471	0.74192	615	640	1654	493	236	174	3812
BILItot	3	0.7	0.7	0.7	0.7	0.7	0.7	0.7	0.784741	0.775	0.776912	0.74745	0.76121	0.732569	0.759779	367	428	706	1804	281	218	3804
BILItot	4	0.7	0.7	0.7	0.7	0.7	0.7	0.7	0.734167	0.803788	0.785892	0.746503	0.758475	0.752137	0.761672	120	132	241	286	826	117	1722
BILItot	5	0.7	0.7	0.7	0.7	0.7	0.7	0.7	0.755556	0.8375	0.78744	0.774671	0.78046	0.740767	0.757454	144	104	207	304	174	1408	2341
BILItot	All	0.6	0.6	0.7	0.7	0.7	0.7	0.6	0.703803	0.722836	0.745981	0.747012	0.763155	0.735688	0.730349	5916	3258	3521	3414	1756	2194	20063
CA	0	9.6	9.6	9.6	9.6	9.7	9.6	9.6	9.6298	9.65497	9.63935	9.63407	9.66048	9.58901	9.63167	3792	362	338	270	124	191	5077
CA	1	9.7	9.7	9.7	9.7	9.7	9.7	9.7	9.66105	9.66338	9.664	9.71051	9.70522	9.6314	9.66713	878	1592	375	257	115	86	3304
CA	2	9.7	9.7	9.7	9.7	9.6	9.6	9.7	9.71398	9.67	9.66771	9.6998	9.65	9.63908	9.67731	615	640	1654	493	236	174	3812
CA	3	9.7	9.7	9.7	9.7	9.7	9.7	9.7	9.69918	9.6993	9.68938	9.69263	9.7089	9.67385	9.69353	367	428	706	1804	281	218	3804
CA	4	9.6	9.7	9.7	9.7	9.7	9.7	9.7	9.66833	9.68258	9.69419	9.66783	9.68487	9.71111	9.6838	120	132	241	286	826	117	1722
CA	5	9.6	9.6	9.7	9.7	9.7	9.7	9.7	9.64097	9.6375	9.74686	9.68158	9.6954	9.6758	9.68044	144	104	207	304	174	1409	2342
CA	All	9.6	9.7	9.7	9.7	9.7	9.7	9.7	9.64855	9.66842	9.6754	9.68732	9.68468	9.66528	9.66807	5916	3258	3521	3414	1756	2195	20064
CREA	0	0.97	0.97	0.98	1	1	0.99	0.98	0.979876	0.983785	0.982604	1.00978	1.01298	1.00717	0.983762	3792	362	338	270	124	191	5077
CREA	1	0.99	0.99	1	1.01	1.05	1.005	1	0.996276	0.997136	1.00224	1.02195	1.06574	1.02651	1.00257	878	1592	375	257	115	86	3304
CREA	2	0.99	0.98	1	1.02	1.05	1.04	1	0.994894	1.0145	1.00723	1.02503	1.07513	1.06753	1.01572	615	640	1654	493	236	174	3812
CREA	3	1	1.01	1	1	1.05	1.06	1.01	1.00202	1.02068	1.00649	1.02324	1.06267	1.08683	1.02435	367	428	706	1804	281	218	3804
CREA	4	0.98	1.02	1	1.01	1.03	1.07	1.02	0.975167	1.01826	1.00519	1.01507	1.0385	1.07453	1.02643	120	132	241	286	826	117	1722
CREA	5	1	0.995	1	1.01	1.04	1.03	1.02	0.993056	1.00154	1.00237	1.01845	1.04362	1.04999	1.03556	144	104	207	304	174	1409	2342
CREA	All	0.98	0.99	1	1.01	1.04	1.03	1	0.98547	1.00315	1.00376	1.02122	1.04778	1.0517	1.01035	5916	3258	3521	3414	1756	2195	20064
EGFR	0	105	106	107	103	101.5	103.5	105	103.96	104.185	104.627	101.367	100.841	101.886	103.712	2658	265	236	210	88	140	3597
EGFR	1	102	103	102	101	98	99.5	102	101.689	102.455	101.873	99.8605	96.9775	99.2656	101.704	623	1143	268	172	89	64	2359
EGFR	2	101.5	103	102	99	94.5	95	101	101.362	101.754	101.619	99.2323	95.4884	95.3615	100.604	420	452	1191	353	172	130	2718
EGFR	3	100	99	101	100	95	95	100	100.971	99.2288	101.158	99.7485	94.8578	93.963	99.3445	240	319	501	1300	204	162	2726
EGFR	4	103	99	101	99.5	98.5	93	99	103.271	99.0588	100.959	100.215	98.381	93.8941	99.0997	85	102	170	200	622	85	1264
EGFR	5	102.5	102	103	100	94.5	99	99	102.663	101.914	102.355	99.1435	96.375	98.1786	98.9238	98	70	141	216	120	1075	1720
EGFR	All	104	102	102	100	97	98	101	103.133	101.914	101.834	99.8054	97.3266	97.6806	100.989	4124	2351	2507	2451	1295	1656	14385
FER	0	150	153	143	127	128	118	147	182.23	181.315	174.767	156.586	157.633	154.915	178.752	3609	333	309	256	109	176	4792
FER	1	142.5	151.5	145	139.5	136	132	146	173.293	189.455	174.169	165.258	174.645	149.551	180.094	844	1528	349	244	107	78	3151
FER	2	138	151	150	130	136	129	144	165.658	174.166	179.884	157.898	160.657	147.133	171.231	567	607	1564	462	207	158	3565
FER	3	131	146	145	142	137.5	134.5	141	151.369	162.371	171.605	169.329	168.266	170.995	167.266	333	407	658	1673	248	196	3515
FER	4	128	125	132	127.5	134.5	127	130	156.817	139.959	156.104	147.851	156.071	152.552	153.269	115	123	221	262	746	96	1563
FER	5	126.5	129.5	125	128	133	121	124	140.291	144.5	152.084	141.14	145.673	144.289	144.425	134	98	191	285	153	1261	2122
FER	All	145	149	145	136	135	124	141	175.847	178.632	173.934	162.039	158.963	148.746	169.387	5602	3096	3292	3182	1570	1965	18711
GGT	0	27	25	25	24	20	23	26	35.699	32.0606	35.349	29.36	31.9524	29.6754	34.7627	3837	363	341	275	126	191	5133
GGT	1	24	26	24	23	21	20	24	32.038	33.771	31.021	29.2205	23.9746	26.5747	32.1074	894	1616	381	263	118	87	3360
GGT	2	24.5	24	24	22	21	21	24	31.3962	31.4839	33.3149	28.256	27.1097	24.8693	31.2758	626	653	1680	504	237	176	3876
GGT	3	22	23	23	23	21	20	22	27.8525	32.3807	29.9337	29.2103	26.4351	24.2178	29.0779	373	436	724	1845	285	225	3888
GGT	4	24	20	21	22.5	21	20	21	32.5968	27.25	28.698	30.3438	27.569	23.4915	28.2403	124	140	245	288	833	118	1748
GGT	5	22	20	21	21	21	20	20	26.7551	23.1121	24.6308	28.8639	24.8977	24.8929	25.4299	147	107	214	316	176	1429	2389
GGT	All	26	25	24	22	21	20	23	33.9338	32.3309	31.7478	29.1472	27.133	25.2246	30.9265	6001	3315	3585	3491	1775	2226	20397
GLOB	0	2.6	2.7	2.6	2.6	2.6	2.5	2.6	2.65432	2.71934	2.66213	2.6237	2.57742	2.57382	2.65294	3792	362	338	270	124	191	5077
GLOB	1	2.6	2.6	2.6	2.6	2.6	2.6	2.6	2.64112	2.66757	2.63333	2.63619	2.56087	2.62326	2.64929	878	1591	375	257	115	86	3303
GLOB	2	2.6	2.6	2.6	2.6	2.5	2.6	2.6	2.63122	2.62656	2.63664	2.6144	2.56229	2.57011	2.62356	615	640	1654	493	236	174	3812
GLOB	3	2.6	2.6	2.6	2.6	2.6	2.5	2.6	2.5842	2.57453	2.61487	2.61563	2.56335	2.55963	2.60076	367	428	706	1804	281	218	3804
GLOB	4	2.6	2.5	2.5	2.6	2.6	2.6	2.6	2.61583	2.53864	2.5475	2.62727	2.5776	2.56752	2.58065	120	132	240	286	826	117	1721
GLOB	5	2.5	2.5	2.5	2.5	2.5	2.5	2.5	2.55972	2.51827	2.51353	2.55132	2.54195	2.55522	2.54868	144	104	207	304	174	1409	2342
GLOB	All	2.6	2.6	2.6	2.6	2.6	2.5	2.6	2.64253	2.64305	2.62105	2.61289	2.56862	2.56178	2.61851	5916	3257	3520	3414	1756	2195	20062
IBC	0	332	332	332	330	329	327	332	333.204	331.941	333.552	334.213	329.193	328.941	332.937	3738	356	330	268	119	186	4997
IBC	1	330.5	329	328	329.5	327.5	337.5	330	333.939	332.497	331.041	335.843	325.018	332.369	332.715	870	1576	368	254	114	84	3267
IBC	2	331	332	330	327	329	326	330	332.178	333.487	331.966	328.609	331.18	331.117	331.736	608	632	1630	486	228	171	3755
IBC	3	328	328	332	328	324	326	328	330.518	329.557	330.776	330.42	325.193	325.673	329.744	365	424	695	1773	274	214	3745
IBC	4	336	333	330	331.5	326	326	328	337.094	331.962	331.272	332.468	329.315	329.081	330.845	117	130	235	284	812	111	1689
IBC	5	325	330.5	327	328	325.5	327	327	324.683	331.981	329.755	329.08	331.366	329.409	329.367	142	104	204	301	172	1380	2303
IBC	All	331	330	330	329	326	327	330	332.91	332.205	331.603	330.922	328.817	329.231	331.468	5840	3222	3462	3366	1719	2146	19759
IRON	0	97	98.5	100	104	97	99	98	101.882	101.317	103.655	107.959	101.538	103.285	102.328	3739	356	330	268	119	186	4998
IRON	1	99	99	104	106	108	102.5	101	102.575	103.424	106.109	110.402	112.114	107.524	104.436	870	1576	368	254	114	84	3267
IRON	2	100	99	102	103	106	101	101.5	104.786	103.995	105.939	106.68	111.579	105.661	105.851	608	632	1630	485	228	171	3754
IRON	3	100	100	103	103	108	103.5	103	105.595	106.219	107.653	106.457	110.258	111.178	107.117	365	424	695	1773	275	214	3746
IRON	4	94	106	102	104	104	108	103.5	101.761	109.954	106.468	106.377	107.299	106.288	106.783	117	130	235	284	813	111	1690
IRON	5	99	104.5	109.5	104	112	101	103	105.727	108.538	113.642	107.598	111.965	105.985	107.419	143	104	204	301	172	1380	2304
IRON	All	98	100	103	103	105	102	101	102.611	104.1	106.573	107.002	108.726	106.319	105.227	5842	3222	3462	3365	1721	2146	19762
PROT	0	7.3	7.4	7.3	7.3	7.3	7.2	7.3	7.34124	7.42348	7.35533	7.33481	7.29677	7.2445	7.34298	3792	362	338	270	124	191	5077
PROT	1	7.4	7.4	7.4	7.4	7.4	7.4	7.4	7.36344	7.38317	7.37173	7.41673	7.33739	7.32442	7.37603	878	1592	375	257	115	86	3304
PROT	2	7.4	7.3	7.3	7.3	7.3	7.3	7.3	7.39041	7.36453	7.35423	7.343	7.28729	7.23851	7.35092	615	640	1654	493	236	174	3812
PROT	3	7.3	7.3	7.4	7.3	7.3	7.3	7.3	7.33951	7.30864	7.34759	7.35299	7.30356	7.29128	7.33851	367	428	706	1804	281	218	3804
PROT	4	7.3	7.3	7.3	7.3	7.3	7.3	7.3	7.3425	7.30303	7.28797	7.34441	7.30896	7.28205	7.31196	120	132	241	286	826	117	1722
PROT	5	7.2	7.3	7.3	7.3	7.3	7.3	7.3	7.24722	7.27885	7.31256	7.31612	7.27931	7.27346	7.28151	144	104	207	304	174	1409	2342
PROT	All	7.3	7.4	7.3	7.3	7.3	7.3	7.3	7.34728	7.36762	7.34788	7.35091	7.30325	7.27239	7.33925	5916	3258	3521	3414	1756	2195	20064
TSH	0	1.69	1.665	1.62	1.68	1.735	1.89	1.69	2.04929	2.11541	1.88543	1.90685	1.91653	2.05319	2.03245	3790	362	337	270	124	191	5074
TSH	1	1.7	1.67	1.69	1.74	1.74	1.73	1.69	1.99259	1.93221	1.93181	1.9789	2.05626	1.83337	1.95395	878	1590	375	256	115	86	3301
TSH	2	1.76	1.81	1.76	1.73	1.685	1.75	1.75	1.968	2.29263	2.13654	1.9855	1.90551	2.00718	2.09578	615	640	1651	493	236	174	3809
TSH	3	1.72	1.7	1.73	1.72	1.695	1.765	1.72	2.01762	1.88075	2.05952	2.02407	2.03075	2.09312	2.01833	366	428	705	1800	280	218	3797
TSH	4	1.72	1.92	1.78	1.78	1.72	1.705	1.76	2.06336	2.08242	2.68108	2.20888	1.964	1.90914	2.11749	119	132	241	285	825	116	1718
TSH	5	1.8	1.635	1.7	1.77	1.825	1.7	1.72	2.0666	1.92038	1.965	2.02267	2.20402	1.96262	1.99309	144	104	206	303	174	1408	2339
TSH	All	1.7	1.71	1.73	1.73	1.73	1.72	1.72	2.03116	2.02237	2.10246	2.02114	1.99329	1.97912	2.0318	5912	3256	3515	3407	1754	2193	20041
Urate	0	6.5	6.6	6.7	6.5	6.25	6.35	6.5	6.66452	6.63372	6.76862	6.43736	6.27414	6.35	6.63602	3703	347	325	265	116	186	4942
Urate	1	6.5	6.6	6.35	6.5	6.3	6.2	6.5	6.55481	6.6524	6.51006	6.58221	6.37838	6.37927	6.58914	852	1565	358	253	111	82	3222
Urate	2	6.4	6.4	6.4	6.2	6.1	6	6.4	6.51404	6.45276	6.56449	6.35586	6.22409	6.21183	6.47401	584	616	1608	478	220	169	3675
Urate	3	6.4	6.45	6.4	6.4	6.3	6.1	6.4	6.45942	6.54029	6.50562	6.47679	6.31805	6.23676	6.46261	345	412	676	1732	266	204	3635
Urate	4	6.5	6.4	6.4	6.5	6.2	6.15	6.3	6.52479	6.408	6.52982	6.55182	6.37019	6.15882	6.42379	117	125	228	274	785	102	1631
Urate	5	6.6	6.2	6.25	6.4	6.1	6.1	6.2	6.59412	6.2901	6.4355	6.40137	6.27484	6.22457	6.29634	136	101	200	292	159	1323	2211
Urate	All	6.5	6.5	6.4	6.4	6.2	6.1	6.4	6.61605	6.57571	6.55664	6.46372	6.3271	6.23892	6.50806	5737	3166	3395	3294	1657	2066	19319
cCRP	0	1.3	1.1	1.1	0.8	0.7	0.9	1.2	2.68065	2.44313	2.31326	1.73579	1.76848	1.84775	2.53618	3467	330	306	251	105	175	4634
cCRP	1	1.1	1.1	0.8	0.8	0.6	0.95	1	2.5273	2.38062	2.08038	1.52348	1.1008	2.16524	2.27082	796	1484	336	233	104	78	3032
cCRP	2	1.1	0.9	0.9	0.7	0.6	0.7	0.9	2.31916	2.00181	2.01744	1.95615	1.14361	1.58745	1.98569	543	586	1505	446	195	153	3428
cCRP	3	0.9	0.9	0.9	0.8	0.5	0.6	0.8	1.88966	2.07123	1.88211	1.71519	1.31306	1.1403	1.74326	311	387	622	1627	239	183	3369
cCRP	4	1	0.9	0.8	0.7	0.7	0.7	0.8	2.67422	1.90908	1.59705	1.96662	1.66756	1.63602	1.79538	105	120	211	256	727	94	1513
cCRP	5	0.9	0.7	0.5	0.7	0.7	0.7	0.7	2.0844	1.26106	1.34721	1.626	1.75569	1.57882	1.59366	129	94	188	272	147	1235	2065
cCRP	All	1.2	1	0.9	0.8	0.7	0.7	0.9	2.56068	2.2197	1.95834	1.75022	1.52103	1.58886	2.06911	5351	3001	3168	3085	1517	1918	18042
pctSat	0	29	30	30	31	29	30	30	31.0273	31.1489	31.6848	32.8209	31.1933	31.9462	31.2137	3738	356	330	268	119	186	4997
pctSat	1	30	30	32	32	33	30	30	31.1782	31.6701	32.4538	33.6457	35.0877	33	31.9296	870	1576	368	254	114	84	3267
pctSat	2	30	30	31	31	33	30	31	32.0197	31.7215	32.3755	33.0535	34.3465	32.4854	32.4202	608	632	1630	486	228	171	3755
pctSat	3	31	31	32	31	34	32	32	32.4603	32.7642	32.9827	32.6966	34.2409	34.5794	32.9549	365	424	695	1773	274	214	3745
pctSat	4	29	31	31	31	31	32	31	30.7436	33.7846	32.8	32.5493	33.0751	32.6757	32.8153	117	130	235	284	812	111	1689
pctSat	5	30	32	34	32	33.5	31	31	32.831	33.3365	34.951	33.3522	34.2326	32.7616	33.1728	142	104	204	301	172	1380	2303
pctSat	All	30	30	31	31	32	31	31	31.2808	31.9056	32.6205	32.8758	33.5486	32.8551	32.2566	5840	3222	3462	3366	1719	2146	19759
A1C	0	5.4	5.4	5.4	5.4	5.4	5.4	5.4	5.50705	5.52183	5.51864	5.42885	5.43515	5.38814	5.49914	5250	513	472	364	165	236	7000
A1C	1	5.4	5.4	5.4	5.4	5.4	5.4	5.4	5.46217	5.47372	5.41895	5.39388	5.38963	5.3664	5.45328	1385	2428	533	376	164	125	5011
A1C	2	5.4	5.4	5.4	5.4	5.3	5.4	5.4	5.40888	5.40291	5.43812	5.39461	5.36399	5.40873	5.4156	1038	1064	2458	761	336	229	5886
A1C	3	5.4	5.3	5.4	5.4	5.3	5.4	5.4	5.39022	5.3927	5.40119	5.38938	5.35217	5.36113	5.38824	634	767	1175	2806	414	301	6097
A1C	4	5.4	5.3	5.3	5.3	5.3	5.4	5.3	5.39491	5.33673	5.38704	5.36575	5.36946	5.39286	5.37186	216	245	432	511	1267	154	2825
A1C	5	5.3	5.3	5.3	5.3	5.3	5.3	5.3	5.39957	5.36373	5.34	5.34168	5.32835	5.37473	5.3643	231	193	345	511	254	2018	3552
A1C	All	5.4	5.4	5.4	5.4	5.3	5.3	5.4	5.47424	5.44155	5.42491	5.3863	5.36742	5.37754	5.42551	8754	5210	5415	5329	2600	3063	30374

## Sheet: regression_F
Y is Average Test value for the subgroup, X1 is aerobic value and X2 is the strength value.
Model selection: smaller errCV (error by cross validation), smaller AIC, smaller BIC, larger R-squared, and clinical consideration.
Female		Linear with x1 only		Linear with x2 only		Linear			Linear with Interaction				quardratic					quardratic with interaction
test	Coef	(Intercept)	x1	(Intercept)	x2	(Intercept)	x1	x2	(Intercept)	x1	x2	I(x1 * x2)	(Intercept)	x1	x2	I(x1^2)	I(x2^2)	(Intercept)	x1	x2	I(x1^2)	I(x2^2)	I(x1 * x2)	N
CHOL	Estimate	177.358	-0.395648	177.775	-0.913666	177.487	0.283944	-1.12788	177.417	0.321651	-1.01502	-0.0370807	177.127	1.16257	-1.5105	-0.193453	0.0990572	177.167	1.23427	-1.63614	-0.235813	0.0499802	0.106607	45725
CHOL	Std..Error	0.447411	0.173684	0.269072	0.137775	0.308603	0.161848	0.181101	0.353853	0.186969	0.325768	0.0884603	0.346012	0.414935	0.426975	0.0845711	0.0984487	0.351332	0.426387	0.456174	0.0996726	0.115878	0.130864	45725
CHOL	Pr...t..	6.75624e-64	0.0291335	1.93887e-71	1.31865e-07	1.32416e-67	0.0886464	4.94076e-07	6.63761e-64	0.0950287	0.0038565	0.677886	1.91905e-62	0.00867945	0.00129519	0.0291508	0.322118	1.72139e-60	0.0070113	0.00117229	0.0246451	0.669322	0.421697	45725
CHOL	Rsquared	0.132413		0.563978		0.601176			0.603354				0.658888					0.666271						45725
CHOL	errCV	81.751		246.171		312.867			294.454				287.418					363.866						45725
CHOL	AIC	178.271		153.502		152.292			154.094				150.664					151.877						45725
CHOL	BIC	183.021		158.252		158.626			162.012				160.165					162.961						45725
DIAS	Estimate	73.5134	-0.41659	73.3016	-0.473466	73.5467	-0.240163	-0.29259	73.6756	-0.309892	-0.500422	0.0682719	73.5955	-0.269265	-0.397608	0.00755907	0.0261274	73.6377	-0.193741	-0.529942	-0.0370409	-0.0251827	0.111888	44424
DIAS	Std..Error	0.143782	0.0556817	0.11837	0.060454	0.117479	0.0614407	0.0686658	0.126143	0.0664815	0.115627	0.0313941	0.140731	0.168262	0.173034	0.0342504	0.0398497	0.133516	0.16156	0.172755	0.0377312	0.043766	0.0494326	44424
DIAS	Pr...t..	1.18219e-67	1.10687e-08	1.75353e-70	4.07337e-09	8.0601e-69	0.000435478	0.000159444	5.02354e-66	5.30346e-05	0.000138265	0.0371572	9.90436e-63	0.119681	0.0284792	0.826773	0.516887	1.17216e-61	0.239841	0.00454377	0.334096	0.569315	0.0310026	44424
DIAS	Rsquared	0.622117		0.643373		0.756237			0.787623				0.76241					0.797066						44424
DIAS	errCV	73.3687		112.567		94.7252			110.221				90.8675					129.453						44424
DIAS	AIC	96.2465		94.1623		82.4646			79.5025				85.5411					81.8651						44424
DIAS	BIC	100.997		98.9128		88.7987			87.4201				95.0422					92.9498						44424
GLUC	Estimate	87.805	-0.537518	87.4883	-0.572832	87.8399	-0.354337	-0.304218	87.9076	-0.391683	-0.415686	0.0368564	87.8469	-0.312945	-0.399056	-0.00840656	0.0239579	87.8718	-0.268115	-0.47769	-0.0351622	-0.00707976	0.0674381	42843
GLUC	Std..Error	0.126908	0.0497932	0.124951	0.064567	0.0936461	0.049721	0.0557889	0.104303	0.0558606	0.0970247	0.0264268	0.112195	0.136336	0.140824	0.0279131	0.032556	0.110423	0.13572	0.145554	0.0318105	0.037048	0.0415525	42843
GLUC	Pr...t..	4.0423e-72	1.58699e-12	2.69475e-72	2.27843e-10	1.29403e-74	3.65948e-08	4.8436e-06	4.02453e-71	6.0163e-08	0.000156564	0.172725	3.64887e-68	0.0286373	0.00802175	0.765296	0.467325	1.96124e-66	0.057473	0.00261999	0.277788	0.849737	0.115061	42843
GLUC	Rsquared	0.774135		0.698343		0.881191			0.887999				0.883246					0.892669						42843
GLUC	errCV	112.702		165.424		136.792			144.52				133.465					156.223						42843
GLUC	AIC	88.5213		98.938		67.3942			67.27				70.7661					69.7365						42843
GLUC	BIC	93.2718		103.689		73.7283			75.1875				80.2672					80.8211						42843
HDL	Estimate	55.5111	1.70112	56.8177	1.59954	55.4448	1.35195	0.579653	55.4702	1.33819	0.538443	0.0135408	55.5424	0.577102	1.62014	0.163748	-0.263309	55.5969	0.675023	1.44849	0.105894	-0.330332	0.145612	45706
HDL	Std..Error	0.289545	0.112408	0.424057	0.217174	0.239174	0.125424	0.140361	0.274822	0.145203	0.253028	0.0687126	0.23313	0.27956	0.287692	0.0569813	0.0663364	0.228428	0.277216	0.296609	0.0648023	0.075341	0.0850801	45706
HDL	Pr...t..	3.5558e-53	1.13932e-16	6.83197e-48	1.54759e-08	1.38269e-54	2.39393e-12	0.000232472	2.90279e-51	1.60707e-10	0.0411363	0.845024	3.77999e-52	0.0474409	3.51319e-06	0.00726363	0.00039781	5.30088e-51	0.0210509	3.23649e-05	0.112687	0.000131508	0.0973161	45706
HDL	Rsquared	0.870732		0.614717		0.914776			0.914879				0.944906					0.949807						45706
HDL	errCV	922.652		1242.61		1007.52			1003.29				966.405					911.728						45706
HDL	AIC	146.942		186.257		133.944			135.9				122.239					120.885						45706
HDL	BIC	151.692		191.008		140.278			143.818				131.74					131.97						45706
HDLratio	Estimate	3.37011	-0.0977089	3.30898	-0.10221	3.3761	-0.0663021	-0.052164	3.37815	-0.067418	-0.0555046	0.00109876	3.37062	-0.019586	-0.116136	-0.00986533	0.0161889	3.36891	-0.0226682	-0.110738	-0.00804457	0.0182967	-0.00458172	45066
HDLratio	Std..Error	0.0196424	0.00763751	0.0211716	0.0108581	0.0126855	0.00666287	0.0074603	0.0145577	0.00770588	0.0134268	0.00364843	0.0112033	0.0134646	0.0138654	0.00274605	0.00319811	0.0112798	0.0137198	0.0146862	0.00320828	0.00373037	0.00420848	45066
HDLratio	Pr...t..	1.54372e-51	1.49876e-14	3.66587e-50	5.36058e-11	1.45566e-56	1.83067e-11	5.37603e-08	3.35454e-53	5.36261e-10	0.000240092	0.765241	2.73768e-55	0.155823	1.8418e-09	0.00111708	1.79804e-05	1.14483e-53	0.10892	2.08778e-08	0.0178046	3.04797e-05	0.284961	45066
HDLratio	Rsquared	0.827995		0.722698		0.930686			0.930882				0.963173					0.964573						45066
HDLratio	errCV	3.16158		4.70765		3.79138			3.82285				3.55993					3.39869						45066
HDLratio	AIC	-46.6434		-29.4505		-77.3631			-75.465				-96.1303					-95.5252						45066
HDLratio	BIC	-41.8928		-24.6999		-71.029			-67.5474				-86.6292					-84.4406						45066
LDL	Estimate	100.683	-1.36148	100.162	-1.67421	100.819	-0.647167	-1.186	100.594	-0.525146	-0.820658	-0.120066	100.288	0.861631	-2.11856	-0.32958	0.239088	100.263	0.816945	-2.04018	-0.303184	0.269657	-0.0664425	45661
LDL	Std..Error	0.45264	0.175769	0.305806	0.156657	0.297233	0.155901	0.174478	0.331014	0.174929	0.304857	0.0828009	0.264004	0.316651	0.325891	0.0645511	0.0751591	0.269051	0.326585	0.349484	0.0763472	0.0887652	0.100226	45661
LDL	Pr...t..	2.28176e-55	5.20039e-09	4.43768e-61	2.07049e-12	4.87745e-60	0.000218645	9.41904e-08	6.00968e-57	0.00516758	0.0112047	0.156774	1.98908e-58	0.0105755	2.97595e-07	1.58625e-05	0.00332409	1.49959e-56	0.0180536	2.19654e-06	0.000413352	0.00489909	0.512438	45661
LDL	Rsquared	0.63829		0.770603		0.849297			0.858589				0.91909					0.920258						45661
LDL	errCV	569.802		1020.25		842.797			786.026				814.071					768.366						45661
LDL	AIC	179.139		162.745		149.62			149.329				131.229					132.705						45661
LDL	BIC	183.89		167.496		155.954			157.246				140.73					143.79						45661
SYST	Estimate	112.763	-0.259557	112.572	-0.251137	112.775	-0.198081	-0.101926	112.951	-0.293522	-0.386358	0.0934348	112.837	-0.206902	-0.286912	0.0038025	0.0461797	112.893	-0.106441	-0.462893	-0.0555385	-0.0221041	0.148868	44447
SYST	Std..Error	0.135613	0.0525226	0.124846	0.063758	0.13458	0.0704031	0.0786795	0.139876	0.0737364	0.128232	0.034815	0.159486	0.190717	0.196118	0.0388192	0.0451588	0.146352	0.177121	0.189381	0.0413662	0.04798	0.0542044	44447
SYST	Pr...t..	7.80602e-75	2.04329e-05	4.96468e-76	0.000385659	5.34485e-73	0.00819359	0.20415	1.58257e-70	0.000369747	0.0050254	0.0114301	8.44954e-67	0.286346	0.153545	0.922599	0.314408	4.99075e-66	0.552388	0.0206087	0.189471	0.64834	0.0100873	44447
SYST	Rsquared	0.418022		0.313339		0.446187			0.547937				0.471766					0.577894						44447
SYST	errCV	35.7159		45.4228		39.4759			54.2572				36.7359					72.7084						44447
SYST	AIC	92.0347		97.9894		92.249			86.9408				94.5466					88.4724						44447
SYST	BIC	96.7853		102.74		98.583			94.8584				104.048					99.557						44447
TRIG	Estimate	107.273	-3.48517	105.722	-4.10899	107.579	-1.8552	-2.70407	108.13	-2.15752	-3.60865	0.298063	107.804	-1.00757	-4.91444	-0.169277	0.55731	107.866	-0.895367	-5.11077	-0.235947	0.479945	0.167882	43965
TRIG	Std..Error	0.91387	0.357018	0.651052	0.335209	0.483124	0.255436	0.286307	0.513807	0.273863	0.476559	0.129548	0.467076	0.564304	0.582321	0.115351	0.134472	0.472452	0.577543	0.619073	0.135316	0.15755	0.177338	43965
TRIG	Pr...t..	6.07885e-46	2.15439e-11	1.00049e-50	4.98284e-14	5.21488e-54	2.48093e-08	6.6368e-11	7.63512e-52	5.46376e-09	1.26201e-08	0.0280687	1.01033e-51	0.0839674	1.56224e-09	0.152316	0.000244131	3.60713e-50	0.131555	3.24635e-09	0.0914564	0.00479575	0.351368	43965
TRIG	Rsquared	0.737035		0.815477		0.928988			0.939067				0.954658					0.955973						43965
TRIG	errCV	4364.72		7265.01		6008.29			6499.29				5484.79					5830.44						43965
TRIG	AIC	230.315		217.562		185.185			181.673				173.034					173.975						43965
TRIG	BIC	235.065		222.312		191.519			189.591				182.536					185.059						43965
AGratio	Estimate	1.57098	0.023307	1.58751	0.02208	1.57013	0.018598	0.00776582	1.56948	0.0189714	0.00888903	-0.000375492	1.57034	0.0157572	0.0119781	0.000607566	-0.00107689	1.57022	0.0155375	0.0123616	0.000741876	-0.000915461	-0.000343377	30311
AGratio	Std..Error	0.00369621	0.00148654	0.00561309	0.00295727	0.00306139	0.00168207	0.00189508	0.00348483	0.00193181	0.00334538	0.000915977	0.00361585	0.00453337	0.0047279	0.000937459	0.00110173	0.00370704	0.00469808	0.00507127	0.00111046	0.00131297	0.00146121	30311
AGratio	Pr...t..	6.31967e-65	3.95952e-17	6.50967e-59	1.15653e-08	5.80028e-66	1.23455e-12	0.000254621	2.0556e-62	3.5245e-11	0.0121932	0.684584	3.13705e-60	0.00152887	0.016566	0.521692	0.335911	3.21772e-58	0.00245287	0.0209275	0.50919	0.491019	0.81581	30311
AGratio	Rsquared	0.878494		0.621156		0.919472			0.919893				0.921969					0.922112						30311
AGratio	errCV	0.174869		0.230702		0.190113			0.191738				0.186412					0.189227						30311
AGratio	AIC	-163.287		-122.35		-176.096			-174.285				-173.23					-171.296						30311
AGratio	BIC	-158.537		-117.599		-169.762			-166.367				-163.729					-160.212						30311
ALB	Estimate	4.37628	0.0142912	4.38061	0.0181132	4.37482	0.0062028	0.013339	4.36878	0.00966061	0.0237429	-0.00347806	4.37019	0.00961127	0.023109	-0.000872633	-0.0024662	4.36912	0.00764865	0.0265332	0.000326902	-0.00102444	-0.0030667	30312
ALB	Std..Error	0.00525284	0.00211261	0.00362141	0.00190798	0.00380667	0.00209163	0.00235653	0.00366108	0.00202958	0.00351473	0.000962344	0.00405505	0.00508421	0.00530246	0.00105137	0.00123562	0.00391122	0.00495704	0.00535087	0.00117168	0.00138536	0.00154178	30312
ALB	Pr...t..	7.30495e-75	8.90836e-08	2.27845e-80	4.34125e-11	1.58862e-77	0.00557887	2.62443e-06	5.91839e-76	3.98791e-05	1.24281e-07	0.00102111	1.82412e-72	0.0680826	0.00013379	0.412889	0.0547926	7.48086e-71	0.133318	2.61795e-05	0.782157	0.465367	0.0558804	30312
ALB	Rsquared	0.573726		0.726082		0.78372			0.846413				0.829523					0.849386						30312
ALB	errCV	0.0979681		0.163483		0.142795			0.178319				0.127752					0.166945						30312
ALB	AIC	-137.979		-153.901		-160.406			-170.729				-164.973					-167.432						30312
ALB	BIC	-133.229		-149.15		-154.072			-162.811				-155.472					-156.348						30312
ALP	Estimate	65.3724	-1.64115	64.473	-1.76336	65.4754	-1.07239	-0.937982	65.685	-1.19242	-1.29912	0.120729	65.7735	-0.825729	-2.37422	-0.0423803	0.364902	65.7045	-0.952991	-2.15217	0.0354032	0.458393	-0.198862	30311
ALP	Std..Error	0.394476	0.15865	0.384537	0.202594	0.302482	0.166198	0.187245	0.335538	0.186005	0.322112	0.0881953	0.278741	0.349472	0.364468	0.0722674	0.0849311	0.270798	0.343192	0.370453	0.0811184	0.0959118	0.106741	30311
ALP	Pr...t..	5.01838e-51	4.86588e-12	3.37702e-51	3.59738e-10	1.32584e-53	2.563e-07	1.79435e-05	7.71924e-51	3.32331e-07	0.000319074	0.180568	5.092e-52	0.0245928	2.86622e-07	0.561828	0.000159255	5.81909e-51	0.00936792	2.37695e-06	0.665644	4.34171e-05	0.0722751	30311
ALP	Rsquared	0.758879		0.690227		0.863032			0.870609				0.91921					0.927588						30311
ALP	errCV	997.925		1476.31		1215.57			1288.07				1075.01					973.772						30311
ALP	AIC	172.971		181.99		154.611			154.562				139.607					137.665						30311
ALP	BIC	177.721		186.741		160.945			162.48				149.108					148.75						30311
ALT	Estimate	16.946	-0.179444	16.7979	-0.153564	16.9492	-0.161872	-0.0289784	17.0416	-0.214767	-0.188128	0.0532024	17.0691	-0.361751	-0.0888118	0.0461996	0.0145373	17.0771	-0.346922	-0.114686	0.037136	0.00364316	0.0231725	30308
ALT	Std..Error	0.0996424	0.0400729	0.095789	0.050466	0.101047	0.0555181	0.0625486	0.109634	0.0607734	0.105247	0.0288168	0.113547	0.142354	0.148464	0.0294375	0.0345959	0.116022	0.147034	0.158715	0.0347533	0.0410913	0.0457302	30308
ALT	Pr...t..	2.08214e-51	8.07469e-05	7.34992e-52	0.00449563	5.94375e-50	0.00633486	0.646194	1.22841e-47	0.00127055	0.0833352	0.0741267	5.91278e-46	0.0162684	0.55405	0.126704	0.677237	1.86907e-44	0.025005	0.475526	0.293792	0.929941	0.616055	30308
ALT	Rsquared	0.370975		0.214044		0.37504			0.435201				0.451864					0.456516						30308
ALT	errCV	14.2949		17.0615		14.7087			18.044				12.9142					14.5519						30308
ALT	AIC	73.898		81.9163		75.6646			74.0207				74.9426					76.6358						30308
ALT	BIC	78.6485		86.6668		81.9987			81.9383				84.4437					87.7205						30308
AST	Estimate	17.2302	0.276104	17.3491	0.322313	17.2076	0.151277	0.205884	17.2845	0.107264	0.073415	0.0442883	17.3481	-0.263249	0.448001	0.0922616	-0.0626827	17.3614	-0.238834	0.405399	0.077349	-0.0805966	0.0381214	30307
AST	Std..Error	0.107098	0.0430758	0.0879172	0.0463267	0.0923073	0.0507191	0.0571441	0.101048	0.0560179	0.0970242	0.0265687	0.0902366	0.113144	0.118005	0.0233967	0.0274992	0.0908976	0.115214	0.124379	0.0272322	0.0321957	0.0358342	30307
AST	Pr...t..	1.37202e-50	2.54223e-07	1.33356e-53	5.06211e-08	1.82912e-51	0.00533986	0.00102232	5.76602e-49	0.0644921	0.454785	0.105286	2.90673e-49	0.026691	0.000641035	0.000427494	0.0296785	7.59368e-48	0.0468613	0.00277753	0.00801883	0.0179757	0.295896	30307
AST	Rsquared	0.547178		0.587405		0.675015			0.70098				0.784268					0.79211						30307
AST	errCV	19.7039		33.907		27.0023			24.8297				27.7897					24.8224						30307
AST	AIC	79.104		75.7548		69.1621			68.1645				58.4114					59.0783						30307
AST	BIC	83.8545		80.5054		75.4962			76.082				67.9125					70.1629						30307
BILIdir	Estimate	0.114686	0.00318865	0.116306	0.00352724	0.114466	0.00196861	0.00201215	0.113923	0.00227955	0.00294798	-0.000312856	0.11439	0.00131667	0.00339887	0.000135348	-0.00035362	0.11423	0.0010219	0.00391327	0.000315426	-0.00013729	-0.000460345	30294
BILIdir	Std..Error	0.000907718	0.000365096	0.000811519	0.000427603	0.000729868	0.000401043	0.000451829	0.00080596	0.000446807	0.000773855	0.000211898	0.000850512	0.00106646	0.00111226	0.000220538	0.000259187	0.000846307	0.00107272	0.00115801	0.000253547	0.000299745	0.000333582	30294
BILIdir	Pr...t..	5.00961e-47	3.31616e-10	6.95013e-49	1.26162e-09	5.44914e-49	2.41331e-05	9.14273e-05	2.55912e-46	1.47767e-05	0.000596286	0.149597	1.85269e-44	0.226249	0.00458853	0.54388	0.182283	2.50398e-43	0.348391	0.00203118	0.223113	0.650236	0.177783	30294
BILIdir	Rsquared	0.691689		0.66681		0.807423			0.819705				0.818357					0.829199						30294
BILIdir	errCV	0.00361463		0.00553433		0.00455138			0.00494835				0.00427633					0.00517571						30294
BILIdir	AIC	-264.381		-261.587		-279.323			-279.696				-277.427					-277.643						30294
BILIdir	BIC	-259.63		-256.837		-272.989			-271.778				-267.926					-266.558						30294
BILItot	Estimate	0.516811	0.016783	0.527426	0.0169155	0.515988	0.0122369	0.00749736	0.512727	0.014104	0.0131149	-0.00187792	0.51427	0.0103983	0.016496	0.000332424	-0.00228717	0.513706	0.00935722	0.0183127	0.000968788	-0.00152229	-0.00162695	30309
BILItot	Std..Error	0.0040071	0.00161153	0.00440915	0.00232293	0.00348923	0.00191709	0.00215985	0.00377669	0.00209353	0.0036255	0.000992669	0.00393207	0.00492965	0.00514117	0.0010194	0.00119803	0.00396395	0.00502346	0.00542249	0.00118736	0.00140389	0.00156239	30309
BILItot	Pr...t..	2.49152e-47	4.08336e-12	3.20377e-46	1.96885e-08	3.77892e-48	3.13847e-07	0.00146587	9.28691e-46	1.30929e-07	0.00101211	0.0675984	4.39916e-44	0.0430895	0.0030948	0.746542	0.0655424	8.46693e-43	0.0723224	0.00204257	0.420978	0.286855	0.306047	30309
BILItot	Rsquared	0.761332		0.609315		0.825169			0.842755				0.845784					0.851164						30309
BILItot	errCV	0.0959951		0.134144		0.109845			0.11987				0.101378					0.113678						30309
BILItot	AIC	-157.475		-139.734		-166.681			-168.497				-167.197					-166.476						30309
BILItot	BIC	-152.725		-134.983		-160.347			-160.58				-157.696					-155.391						30309
CA	Estimate	9.35558	0.0132888	9.35993	0.0165857	9.35427	0.00606008	0.0119214	9.35	0.00850534	0.0192785	-0.00245948	9.35167	0.00648282	0.0199844	-0.000174613	-0.00204283	9.3508	0.00487694	0.0227863	0.000806914	-0.000863092	-0.00250938	30311
CA	Std..Error	0.00517045	0.00207945	0.00379164	0.00199764	0.00405371	0.0022273	0.00250936	0.0043207	0.00239517	0.0041478	0.00113568	0.00464039	0.00581789	0.00606754	0.00120309	0.00141391	0.00461777	0.00585228	0.00631715	0.00138327	0.00163553	0.0018202	30311
CA	Pr...t..	2.58018e-86	2.69109e-07	6.68307e-91	1.0863e-09	1.62426e-87	0.0103116	3.83723e-05	3.16285e-84	0.00121276	5.5135e-05	0.0378995	6.83032e-81	0.27372	0.00247794	0.885542	0.158543	1.33059e-78	0.411239	0.00111001	0.564026	0.601581	0.178204	30311
CA	Rsquared	0.545693		0.669691		0.730212			0.764699				0.754437					0.769067						30311
CA	errCV	0.0820264		0.13543		0.117506			0.138706				0.106924					0.135362						30311
CA	AIC	-139.12		-150.595		-155.881			-158.805				-155.268					-155.48						30311
CA	BIC	-134.37		-145.845		-149.547			-150.887				-145.767					-144.395						30311
CREA	Estimate	0.722926	0.0139959	0.731087	0.0146514	0.722127	0.0095851	0.00727413	0.724216	0.00838908	0.00367557	0.00120301	0.723078	0.00648414	0.00942409	0.000686923	-0.000554849	0.723968	0.00812582	0.00655967	-0.000316485	-0.00176089	0.00256532	30310
CREA	Std..Error	0.00280206	0.00112691	0.00306711	0.00161589	0.00198556	0.00109095	0.0012291	0.00211674	0.0011734	0.00203204	0.000556378	0.00233194	0.00292365	0.00304913	0.000604584	0.000710532	0.0020771	0.00263238	0.0028415	0.0006222	0.000735673	0.000818732	30310
CREA	Pr...t..	1.47744e-57	3.45406e-14	2.17622e-56	1.34653e-10	4.88708e-61	3.72717e-10	1.227e-06	1.35555e-58	4.08827e-08	0.0798852	0.0381847	1.07462e-55	0.0340281	0.0041963	0.264584	0.440789	1.11477e-55	0.00432661	0.0280417	0.614715	0.0231428	0.00384371	30310
CREA	Rsquared	0.819388		0.70743		0.912384			0.923553				0.916054					0.936752						30310
CREA	errCV	0.0563937		0.0843549		0.0667878			0.0642137				0.0661986					0.0575176						30310
CREA	AIC	-183.229		-165.864		-207.271			-210.18				-204.811					-213.003						30310
CREA	BIC	-178.478		-161.114		-200.937			-202.262				-195.31					-201.919						30310
EGFR	Estimate	109.981	-1.68525	108.961	-1.73791	110.073	-1.16194	-0.856469	109.774	-0.993921	-0.354711	-0.167018	109.845	-0.539587	-1.17851	-0.13897	0.0836402	109.742	-0.724029	-0.855981	-0.0258332	0.218081	-0.28773	21567
EGFR	Std..Error	0.350751	0.140235	0.380563	0.198217	0.258739	0.140937	0.157038	0.27281	0.149657	0.25713	0.070222	0.295955	0.367196	0.380483	0.0759805	0.0883265	0.271283	0.340024	0.364702	0.0802584	0.0938451	0.104322	21567
EGFR	Pr...t..	1.95351e-60	8.64612e-14	4.29013e-59	3.02316e-10	2.77112e-63	1.60623e-09	4.83099e-06	7.56163e-61	1.71856e-07	0.177304	0.0235243	4.0853e-58	0.15178	0.00412528	0.0770313	0.350991	1.27912e-57	0.0415474	0.0257157	0.749779	0.0270957	0.0098051	21567
EGFR	Rsquared	0.809436		0.693342		0.899775			0.914831				0.909541					0.927839						21567
EGFR	errCV	806.281		1188.49		945.85			905.812				949.719					833.085						21567
EGFR	AIC	163.257		180.383		142.124			138.264				142.433					136.297						21567
EGFR	BIC	168.007		185.134		148.458			146.182				151.934					147.382						21567
FER	Estimate	46.6552	-0.0944175	46.3427	0.109211	46.6168	-0.301008	0.342164	46.3537	-0.146125	0.804195	-0.156161	46.172	0.177211	1.0575	-0.116866	-0.180936	46.2095	0.24686	0.935974	-0.15999	-0.232667	0.110338	27715
FER	Std..Error	0.475528	0.193712	0.410842	0.219278	0.474571	0.264205	0.299121	0.53014	0.298664	0.515198	0.142003	0.537116	0.682879	0.716245	0.141566	0.167286	0.548786	0.705	0.764254	0.167005	0.198139	0.219425	27715
FER	Pr...t..	2.656e-43	0.629094	2.34731e-45	0.621658	2.6738e-42	0.262781	0.260896	1.16409e-39	0.627994	0.128373	0.279667	1.89622e-38	0.796961	0.149909	0.415382	0.287772	3.38919e-37	0.728668	0.230222	0.345721	0.249526	0.618741	27715
FER	Rsquared	0.00693891		0.00724273		0.0448136			0.0795974				0.143971					0.151126						27715
FER	errCV	4.50201		8.47359		30.1768			76.4522				36.8542					35.6096						27715
FER	AIC	187.402		187.391		188.002			188.667				188.057					189.755						27715
FER	BIC	192.153		192.142		194.337			196.585				197.558					200.839						27715
GGT	Estimate	19.9627	-0.579925	19.5616	-0.557742	19.9859	-0.452152	-0.210212	19.994	-0.45679	-0.224102	0.00463775	20.1622	-1.03355	0.201879	0.128426	-0.106006	20.1423	-1.07053	0.265989	0.150955	-0.0790921	-0.0573401	30902
GGT	Std..Error	0.173462	0.0695377	0.185619	0.0973313	0.166186	0.0910572	0.102395	0.189805	0.104915	0.181285	0.0495858	0.177106	0.221338	0.230365	0.0456798	0.0535358	0.179769	0.227166	0.244709	0.0536529	0.0632074	0.0705734	30902
GGT	Pr...t..	1.18933e-45	9.80017e-10	2.35285e-44	1.92958e-06	3.42591e-45	2.04148e-05	0.0480739	3.06186e-42	0.000128358	0.225386	0.926066	3.21951e-42	5.52522e-05	0.387583	0.00847598	0.0566277	6.6024e-41	5.24005e-05	0.28571	0.00856444	0.220491	0.422912	30902
GGT	Rsquared	0.671659		0.491299		0.708845			0.708924				0.770756					0.775691						30902
GGT	errCV	137.101		181.201		150.599			151.231				162.87					148.379						30902
GGT	AIC	113.356		129.117		111.029			113.019				106.422					107.639						30902
GGT	BIC	118.106		133.868		117.363			120.937				115.924					118.724						30902
GLOB	Estimate	2.83963	-0.0312037	2.81359	-0.0264848	2.84014	-0.0283969	-0.00462876	2.83916	-0.0278398	-0.00295235	-0.000560431	2.8388	-0.0235924	-0.00843437	-0.0010597	0.000979975	2.83847	-0.0242154	-0.0073474	-0.000678932	0.00143764	-0.000973478	30311
GLOB	Std..Error	0.00456204	0.00183475	0.00848664	0.00447121	0.00445511	0.00244785	0.00275783	0.00507063	0.0028109	0.00486773	0.0013328	0.00528906	0.00663116	0.0069157	0.00137126	0.00161155	0.00540868	0.00685462	0.00739912	0.00162019	0.00191566	0.00213195	30311
GLOB	Pr...t..	1.47241e-70	3.38057e-18	2.93807e-61	1.08273e-06	4.43051e-69	3.46677e-13	0.102715	1.93898e-65	2.86745e-11	0.548452	0.676937	4.42277e-63	0.00122686	0.231816	0.445497	0.547555	5.20137e-61	0.00135381	0.328648	0.678169	0.45882	0.651238	30311
GLOB	Rsquared	0.894814		0.507866		0.903087			0.90362				0.905124					0.905779						30311
GLOB	errCV	0.295083		0.348819		0.301684			0.300508				0.30178					0.295506						30311
GLOB	AIC	-148.134		-92.5852		-149.083			-147.281				-145.848					-144.097						30311
GLOB	BIC	-143.384		-87.8347		-142.749			-139.364				-136.347					-133.012						30311
IBC	Estimate	370.619	0.0584153	371.028	-0.234652	370.677	0.376376	-0.524422	371.103	0.131956	-1.26011	0.245952	371.377	-1.94873	1.12775	0.514232	-0.42544	371.491	-1.73806	0.759358	0.385454	-0.580253	0.329528	29915
IBC	Std..Error	0.608842	0.244879	0.518714	0.273227	0.601651	0.330616	0.372557	0.666245	0.369433	0.639796	0.17516	0.621845	0.780704	0.814295	0.161334	0.189586	0.619546	0.786147	0.848686	0.185587	0.219422	0.243946	29915
IBC	Pr...t..	3.14126e-70	0.812888	1.30434e-72	0.396455	1.36704e-68	0.263147	0.168591	2.29148e-65	0.723299	0.057598	0.169904	1.61506e-64	0.0180832	0.175958	0.00327038	0.0321111	9.5454e-63	0.0348116	0.378046	0.046468	0.0128908	0.186853	29915
IBC	Rsquared	0.00167088		0.0212327		0.0582183			0.112878				0.300813					0.340902						29915
IBC	errCV	35.3276		66.1058		111.875			244.18				335.955					629.858						29915
IBC	AIC	204.232		203.52		204.133			203.981				197.41					197.285						29915
IBC	BIC	208.983		208.27		210.467			211.898				206.911					208.369						29915
IRON	Estimate	84.2011	3.25418	86.511	3.07885	84.0823	2.60199	1.07565	83.8441	2.73843	1.48648	-0.137325	83.6517	2.48801	2.73134	0.00986394	-0.419815	83.7567	2.68169	2.39285	-0.108456	-0.562054	0.302731	29929
IRON	Std..Error	0.703859	0.283102	0.887291	0.467369	0.649146	0.356727	0.401968	0.734868	0.407474	0.70577	0.193198	0.726386	0.912042	0.951226	0.188493	0.221471	0.732045	0.929028	1.00287	0.219334	0.259296	0.288285	29929
IRON	Pr...t..	3.19769e-46	2.93266e-13	3.28363e-43	1.50141e-07	2.97344e-46	2.27049e-08	0.0115104	2.39546e-43	1.37187e-07	0.0431222	0.482356	2.25472e-42	0.0104	0.00730582	0.958601	0.0673727	3.52924e-41	0.00715438	0.0235443	0.624571	0.0382521	0.302053	29929
IRON	Rsquared	0.795339		0.560704		0.831831			0.834445				0.853657					0.858846						29929
IRON	errCV	3465.29		4558.78		3764.75			3857.47				3477.78					3263.54						29929
IRON	AIC	214.68		242.178		209.611			211.047				208.606					209.306						29929
IRON	BIC	219.431		246.929		215.945			218.964				218.107					220.391						29929
PROT	Estimate	7.21588	-0.016904	7.19419	-0.00836499	7.21493	-0.0221863	0.00871145	7.20791	-0.0181672	0.0208042	-0.00404267	7.20895	-0.0139556	0.0146778	-0.00193642	-0.00148668	7.20755	-0.0165425	0.0191913	-0.000355307	0.000413703	-0.00404222	30312
PROT	Std..Error	0.00593719	0.00238785	0.00755583	0.00398087	0.00552142	0.00303382	0.00341804	0.00568485	0.00315148	0.0054576	0.00149431	0.00624236	0.00782667	0.00816264	0.00161849	0.00190212	0.00612598	0.00776401	0.00838086	0.00183515	0.00216984	0.00241483	30312
PROT	Pr...t..	1.94038e-80	3.54745e-08	7.79991e-77	0.043102	2.29485e-79	2.15154e-08	0.0156501	8.49861e-77	2.14764e-06	0.000592158	0.0108436	2.14037e-73	0.0843685	0.0818957	0.240598	0.440384	1.5779e-71	0.0414296	0.0292329	0.847785	0.850076	0.104543	30312
PROT	Rsquared	0.595791		0.114939		0.662269			0.725137				0.700141					0.725755						30312
PROT	errCV	0.0570472		0.0367246		0.073913			0.106752				0.0829772					0.108612						30312
PROT	AIC	-129.162		-100.948		-133.63			-139.046				-133.912					-135.127						30312
PROT	BIC	-124.411		-96.1972		-127.296			-131.128				-124.411					-124.042						30312
TSH	Estimate	2.00545	0.019901	2.03627	0.00568019	2.00743	0.0308617	-0.0180774	2.00794	0.0305678	-0.0189626	0.000295858	2.01656	0.00583267	-0.00566025	0.00559226	-0.00322655	2.01502	0.00298327	-0.00068989	0.00733211	-0.00113623	-0.00444764	30281
TSH	Std..Error	0.0340938	0.0137138	0.0301601	0.0158941	0.0343122	0.0188566	0.0212473	0.0391562	0.0217095	0.0376108	0.0102967	0.0409843	0.0514001	0.053611	0.0106291	0.0124912	0.0420052	0.0532552	0.0574935	0.0125878	0.0148813	0.0165648	30281
TSH	Pr...t..	8.58512e-36	0.155899	8.22471e-38	0.723017	6.4679e-35	0.111206	0.401007	2.68142e-32	0.168761	0.617589	0.977256	5.42014e-31	0.910385	0.916596	0.602544	0.797878	6.39099e-30	0.955699	0.990506	0.564598	0.939645	0.790153	30281
TSH	Rsquared	0.0583251		0.00374239		0.0785379			0.0785617				0.0866932					0.0888827						30281
TSH	errCV	0.0833451		0.0470538		0.156423			0.159673				0.203653					0.171739						30281
TSH	AIC	-3.30235		-1.27391		-2.0835			-0.0844283				1.59647					3.51006						30281
TSH	BIC	1.4482		3.47665		4.25058			7.83317				11.0976					14.5947						30281
Urate	Estimate	4.64807	-0.00852564	4.64677	-0.0117838	4.64917	-0.00262862	-0.00975292	4.65685	-0.00711727	-0.0232083	0.00453322	4.65161	-0.0110186	-0.00365404	0.00186138	-0.00157234	4.65505	-0.00461599	-0.0148145	-0.00208294	-0.00632024	0.0101038	28379
Urate	Std..Error	0.0107085	0.00435376	0.00898718	0.00478215	0.0105561	0.00586481	0.00662962	0.0116369	0.00653535	0.0112895	0.00310535	0.0125561	0.0159447	0.0166919	0.00330622	0.00389634	0.0120256	0.0154318	0.0167017	0.00365397	0.00433059	0.0047992	28379
Urate	Pr...t..	3.09301e-65	0.0584497	8.0781e-68	0.0189479	8.82937e-64	0.656936	0.150733	9.01236e-61	0.284269	0.0480425	0.154092	4.32732e-58	0.494676	0.828155	0.577488	0.689318	4.79481e-57	0.766909	0.382132	0.572889	0.154837	0.0437435	28379
Urate	Rsquared	0.101353		0.151526		0.15666			0.209315				0.165756					0.273145						28379
Urate	errCV	0.0456911		0.0770317		0.0708276			0.112279				0.0778377					0.257268						28379
Urate	AIC	-85.8372		-87.9055		-86.1239			-86.4449				-82.5144					-85.4751						28379
Urate	BIC	-81.0867		-83.1549		-79.7899			-78.5273				-73.0132					-74.3905						28379
cCRP	Estimate	4.57032	-0.344927	4.4237	-0.400858	4.59833	-0.192841	-0.251701	4.68265	-0.242467	-0.400688	0.0503205	4.62295	-0.135713	-0.436337	-0.0112915	0.0471898	4.64651	-0.0920786	-0.512483	-0.0384364	0.0141171	0.0699276	27208
cCRP	Std..Error	0.0910783	0.037245	0.0730707	0.0391023	0.0615506	0.0344023	0.0389231	0.0616862	0.0348565	0.0601867	0.0165785	0.0680439	0.086825	0.0910778	0.0180394	0.0212925	0.0621876	0.0801553	0.0868559	0.0190049	0.0226232	0.0250246	27208
cCRP	Pr...t..	1.79399e-33	8.02231e-11	3.25407e-36	6.1515e-12	2.15131e-38	3.08722e-06	2.45956e-07	1.0503e-37	7.03783e-08	1.64152e-07	0.00474606	2.68621e-35	0.128191	3.90856e-05	0.535939	0.0341453	1.20248e-35	0.259735	1.84252e-06	0.0521237	0.53734	0.0089761	27208
cCRP	Rsquared	0.716114		0.75556		0.874785			0.902776				0.892771					0.914917						27208
cCRP	errCV	44.9135		71.6649		59.8382			68.0551				55.0294					72.2144						27208
cCRP	AIC	68.7279		63.3422		41.2604			34.1518				39.678					33.35						27208
cCRP	BIC	73.4784		68.0927		47.5945			42.0694				49.1791					44.4346						27208
pctSat	Estimate	23.6031	0.862511	24.1915	0.834787	23.5677	0.668366	0.320205	23.4614	0.729258	0.503508	-0.0612781	23.3996	0.811123	0.642563	-0.0357098	-0.0812526	23.4143	0.838124	0.595346	-0.0522144	-0.101094	0.0422337	29912
pctSat	Std..Error	0.193831	0.0779632	0.232551	0.122499	0.175468	0.0964282	0.108661	0.195917	0.108639	0.188146	0.0515068	0.197289	0.24771	0.258362	0.0511953	0.0601566	0.201501	0.255706	0.276041	0.0603683	0.0713714	0.0793408	29912
pctSat	Pr...t..	1.75059e-46	8.2505e-13	3.65352e-44	7.69162e-08	8.99999e-47	6.40539e-08	0.00585209	5.10839e-44	1.40267e-07	0.0116432	0.242913	9.06211e-43	0.00260575	0.0184698	0.490676	0.186574	2.22039e-41	0.0026487	0.0391646	0.393941	0.166943	0.598433	29912
pctSat	Rsquared	0.782596		0.577322		0.827887			0.835177				0.848781					0.850196						29912
pctSat	errCV	256.483		343.136		283.666			297.437				262.234					251.01						29912
pctSat	AIC	121.836		145.77		115.426			115.868				114.767					116.428						29912
pctSat	BIC	126.586		150.521		121.76			123.785				124.268					127.513						29912
A1C	Estimate	5.4598	-0.0298049	5.43531	-0.0265899	5.46066	-0.0252796	-0.00750351	5.46657	-0.0285183	-0.0171581	0.0031855	5.46795	-0.0313887	-0.0204187	0.00150072	0.00321487	5.46797	-0.0313537	-0.0204802	0.00147976	0.00319037	5.2957e-05	42283
A1C	Std..Error	0.00519829	0.00203133	0.00803573	0.00413279	0.00480478	0.00253823	0.00283998	0.00504505	0.00268651	0.00466404	0.00126947	0.00492192	0.00594438	0.00612687	0.00121619	0.00141582	0.00505306	0.00617032	0.0066037	0.00144546	0.00168453	0.00189243	42283
A1C	Pr...t..	2.77451e-78	2.84602e-16	8.72664e-72	2.36661e-07	2.29534e-77	1.79174e-11	0.0124991	1.29715e-74	5.15565e-12	0.000855361	0.0173533	7.1172e-73	9.6111e-06	0.00223624	0.226497	0.030265	1.94207e-70	1.85136e-05	0.00417048	0.314148	0.0679131	0.977861	42283
A1C	Rsquared	0.863611		0.54904		0.887424			0.905934				0.919372					0.919374						42283
A1C	errCV	0.323058		0.408167		0.34225			0.367012				0.315905					0.316386						42283
A1C	AIC	-142.029		-98.9774		-146.936			-151.403				-154.952					-152.953						42283
A1C	BIC	-137.278		-94.2268		-140.602			-143.485				-145.451					-141.869						42283

## Sheet: regression_M
Y is Average Test value for the subgroup, X1 is aerobic value and X2 is the strength value.
Model selection: smaller errCV (error by cross validation), smaller AIC, smaller BIC, larger R-squared, and clinical consideration.
Male		Linear with x1 only		Linear with x2 only		Linear			Linear with Interaction				quardratic					quardratic with interaction
test	Coef	(Intercept)	x1	(Intercept)	x2	(Intercept)	x1	x2	(Intercept)	x1	x2	I(x1 * x2)	(Intercept)	x1	x2	I(x1^2)	I(x2^2)	(Intercept)	x1	x2	I(x1^2)	I(x2^2)	I(x1 * x2)	N
CHOL	Estimate	183.558	-1.53608	184.014	-1.95428	184.504	-0.514973	-1.63704	184.34	-0.409627	-1.51171	-0.0520338	183.663	0.495228	-1.11188	-0.220762	-0.112113	183.897	0.482263	-1.21879	-0.312959	-0.199564	0.212526	34325
CHOL	Std..Error	0.699264	0.260369	0.383667	0.152194	0.38587	0.176654	0.175558	0.467814	0.243702	0.265453	0.0820696	0.394357	0.43957	0.434704	0.0880508	0.0899147	0.376494	0.406469	0.404201	0.0893641	0.0901851	0.0849391
CHOL	Pr...t..	8.20623e-58	1.16262e-06	1.03905e-66	1.34956e-14	5.86469e-65	0.0063433	9.04783e-11	1.47747e-60	0.102529	2.63076e-06	0.530574	3.59608e-61	0.26855	0.0156442	0.0176205	0.221781	4.4798e-60	0.244748	0.00518625	0.00146873	0.0346616	0.0180272
CHOL	Rsquared	0.505853		0.829046		0.864055			0.865741				0.907834					0.923747
CHOL	errCV	858.625		1200.92		1113.4			1088.5				1163.82					1329.98
CHOL	AIC	191.218		153.006		146.757			148.308				136.765					131.942
CHOL	BIC	195.969		157.757		153.091			156.225				146.267					143.027
DIAS	Estimate	77.3319	-0.52835	77.2528	-0.549758	77.5418	-0.301452	-0.364347	77.7238	-0.417282	-0.503469	0.0574892	77.5405	-0.348696	-0.303007	0.00987033	-0.0135606	77.6559	-0.353655	-0.357129	-0.0355412	-0.0566131	0.104653	33479
DIAS	Std..Error	0.176904	0.0658224	0.14897	0.0591508	0.122999	0.0562332	0.0558848	0.138513	0.0718944	0.0787023	0.0242834	0.152412	0.169479	0.167422	0.0339361	0.0346553	0.135691	0.146145	0.145229	0.0321346	0.0324263	0.030604	33479
DIAS	Pr...t..	2.43086e-65	2.34828e-09	7.30357e-68	7.34611e-11	6.40243e-69	6.36177e-06	2.1079e-07	1.80984e-65	1.91525e-06	3.4551e-07	0.0241253	2.32454e-62	0.0481369	0.0800255	0.773103	0.698252	3.86596e-62	0.0217929	0.0199162	0.277513	0.091063	0.00182683	33479
DIAS	Rsquared	0.654581		0.717565		0.849033			0.871533				0.849832					0.891949						33479
DIAS	errCV	145.158		165.22		157.605			170.564				158.026					188.889						33479
DIAS	AIC	92.1053		84.8581		64.3083			60.4981				68.1172					58.2678						33479
DIAS	BIC	96.8558		89.6087		70.6424			68.4157				77.6183					69.3524						33479
GLUC	Estimate	92.3478	-0.626446	92.3869	-0.714447	92.6591	-0.292404	-0.533772	93.0521	-0.549873	-0.832699	0.125839	92.9358	-0.766327	-0.541087	0.10256	0.000329766	93.0749	-0.77701	-0.601106	0.047318	-0.0517266	0.126904	32069
GLUC	Std..Error	0.257444	0.0963009	0.187728	0.0744302	0.179592	0.0826727	0.0821479	0.178406	0.0940348	0.101118	0.0314611	0.200911	0.225744	0.22387	0.0452826	0.0462263	0.184392	0.200718	0.2	0.0441748	0.0445265	0.0417842	32069
GLUC	Pr...t..	2.01819e-62	1.9164e-07	4.32929e-67	3.29298e-11	4.766e-66	0.00122548	2.24666e-07	1.87695e-64	1.68838e-06	2.08657e-09	0.000350413	4.43988e-61	0.00189786	0.0217262	0.0306574	0.994354	1.67143e-60	0.00054342	0.0053156	0.292643	0.254515	0.00490819	32069
GLUC	Rsquared	0.554485		0.730455		0.804547			0.869694				0.84015					0.877742						32069
GLUC	errCV	238.272		282.439		269.575			310.47				267.851					313.787						32069
GLUC	AIC	119.903		101.813		92.2421			79.6464				89.003					81.3515						32069
GLUC	BIC	124.653		106.564		98.5761			87.564				98.5041					92.4361						32069
HDL	Estimate	44.6349	1.40194	45.1249	1.30731	44.2182	0.952425	0.720581	43.9503	1.12414	0.92468	-0.0847626	43.9962	0.999953	1.12936	-0.0124337	-0.0892865	43.931	1.00362	1.15899	0.0131954	-0.0649775	-0.0590671	34296
HDL	Std..Error	0.31676	0.11794	0.36149	0.14337	0.187186	0.0856923	0.0851558	0.211799	0.110348	0.120137	0.0371485	0.215106	0.239717	0.237066	0.048018	0.0490313	0.220661	0.238175	0.236842	0.0523675	0.052845	0.0497817	34296
HDL	Pr...t..	1.23526e-48	1.16899e-13	7.54479e-47	1.17325e-10	7.42939e-55	1.07673e-12	8.89372e-10	1.19714e-51	1.43714e-11	8.96184e-09	0.0293002	4.26918e-50	0.000226362	4.22104e-05	0.797395	0.0782701	2.18991e-48	0.000211549	3.14644e-05	0.802777	0.228409	0.244728	34296
HDL	Rsquared	0.806047		0.709765		0.938813			0.947374				0.947557					0.949908						34296
HDL	errCV	837.207		887.178		863.121			903.365				852.924					885.215						34296
HDL	AIC	134.194		148.705		94.6617			91.235				93.1097					93.4587						34296
HDL	BIC	138.945		153.455		100.996			99.1526				102.611					104.543						34296
HDLratio	Estimate	4.37197	-0.15579	4.33254	-0.152912	4.42575	-0.098098	-0.0925543	4.45773	-0.11865	-0.116878	0.0101262	4.44403	-0.0979531	-0.131238	0.00017486	0.00846199	4.45533	-0.0985745	-0.136373	-0.00428052	0.00426083	0.010239	33773
HDLratio	Std..Error	0.0382526	0.0142572	0.0371878	0.0147496	0.0191339	0.00875976	0.00870299	0.0209927	0.0109499	0.0118942	0.00368345	0.0224289	0.0250084	0.0247376	0.00501179	0.00511652	0.0220349	0.0237967	0.0236688	0.0052362	0.0052782	0.0049708	33773
HDLratio	Pr...t..	1.50296e-45	1.14833e-12	7.84443e-46	4.59575e-12	1.48771e-54	8.82941e-13	3.39056e-12	5.73009e-52	3.07005e-12	3.47309e-11	0.00974271	1.14207e-49	0.00046009	8.95127e-06	0.972391	0.108249	1.37687e-48	0.000257846	2.71863e-06	0.420096	0.425877	0.0481823	33773
HDLratio	Rsquared	0.77836		0.759681		0.949937			0.959502				0.95533					0.960865						33773
HDLratio	errCV	10.483		11.5007		11.0334			11.5854				10.9271					11.5899						33773
HDLratio	AIC	-17.9732		-15.0604		-69.533			-75.1657				-69.6362					-72.3984						33773
HDLratio	BIC	-13.2227		-10.3098		-63.1989			-67.2482				-60.1351					-61.3138						33773
LDL	Estimate	109.253	-1.217	109.665	-1.57474	110.028	-0.380518	-1.3404	109.774	-0.21767	-1.14704	-0.0803403	109.265	0.726037	-1.10143	-0.240072	-0.0491908	109.403	0.71829	-1.1641	-0.294275	-0.100512	0.12483	34212
LDL	Std..Error	0.571608	0.212857	0.306422	0.121516	0.313862	0.143708	0.142761	0.374332	0.195067	0.21223	0.0656466	0.299482	0.333711	0.329976	0.0668499	0.0682417	0.297668	0.321259	0.31942	0.0706481	0.0712556	0.0671526	34212
LDL	Pr...t..	3.94578e-53	2.00551e-06	2.18148e-62	1.03998e-14	1.64358e-60	0.0123255	7.65936e-11	1.87986e-56	0.272787	6.11956e-06	0.229951	6.94835e-58	0.0373265	0.00220548	0.00112115	0.476414	2.27125e-56	0.0329513	0.00100413	0.000241937	0.168652	0.0728765	34212
LDL	Rsquared	0.490173		0.831632		0.861135			0.867344				0.917968					0.926441						34212
LDL	errCV	521.664		746.613		693.16			664.343				725.501					799.786						34212
LDL	AIC	176.679		136.794		131.858			132.212				116.908					114.983						34212
LDL	BIC	181.43		141.544		138.192			140.129				126.409					126.068						34212
SYST	Estimate	122.825	-0.300666	122.497	-0.163903	122.806	-0.321802	0.033951	123.085	-0.499506	-0.179369	0.0881722	122.921	-0.453438	-0.0458852	0.0287915	0.017125	123.047	-0.458995	-0.10482	-0.0206485	-0.0297426	0.113971	33488
SYST	Std..Error	0.140116	0.052136	0.169327	0.0672331	0.146793	0.0670954	0.0666787	0.155588	0.0807513	0.0883734	0.0272729	0.178531	0.198495	0.196083	0.0397512	0.040591	0.163071	0.175602	0.174497	0.038611	0.0389594	0.0367575	33488
SYST	Pr...t..	1.2961e-75	1.72922e-06	8.87373e-73	0.0201566	5.64404e-73	3.35895e-05	0.614019	3.05277e-70	6.34685e-07	0.0507747	0.00283993	1.96401e-66	0.0293527	0.816516	0.474317	0.676017	9.66917e-66	0.0138653	0.552553	0.596742	0.451173	0.00417777	33488
SYST	Rsquared	0.494482		0.148787		0.498423			0.621915				0.519369					0.636014						33488
SYST	errCV	61.2284		52.8663		61.6292			75.1831				60.6407					81.8198						33488
SYST	AIC	75.3157		94.0746		77.034			68.859				79.4983					71.4909						33488
SYST	BIC	80.0663		98.8251		83.3681			76.7766				88.9994					82.5755						33488
TRIG	Estimate	154.745	-9.55	152.345	-9.33128	157.995	-6.04826	-5.59248	160.515	-7.69013	-7.51016	0.804359	159.589	-8.18772	-6.34608	0.466971	0.158791	160.518	-8.25219	-6.75165	0.0972425	-0.190134	0.848625	32941
TRIG	Std..Error	2.46898	0.922637	2.42944	0.963134	1.49129	0.686225	0.681832	1.62699	0.855657	0.922974	0.286672	1.77177	1.986	1.96835	0.3985	0.406753	1.72949	1.87801	1.87051	0.413762	0.417065	0.392435	32941
TRIG	Pr...t..	1.01141e-36	4.78927e-12	9.93999e-37	2.60705e-11	2.22193e-43	3.46148e-10	1.80287e-09	2.47779e-41	2.88807e-10	2.71366e-09	0.00846879	4.48258e-39	0.000259424	0.00297272	0.250195	0.698921	1.84679e-38	0.000128021	0.0011027	0.81579	0.651755	0.0386821	32941
TRIG	Rsquared	0.759102		0.734097		0.920722			0.936375				0.926998					0.936842						32941
TRIG	errCV	41116.4		44704.9		43086.9			45914.5				42662.1					46190.8						32941
TRIG	AIC	282.512		286.067		244.501			238.582				245.532					242.317						32941
TRIG	BIC	287.262		290.817		250.835			246.5				255.033					253.402						32941
AGratio	Estimate	1.80086	0.0172537	1.81232	0.0123585	1.79922	0.015539	0.00267109	1.794	0.0192323	0.00650885	-0.00170216	1.80122	0.0157468	-0.00184327	-2.1689e-05	0.000980287	1.79706	0.0164078	-0.000517932	0.00170294	0.00256513	-0.00387072	20058
AGratio	Std..Error	0.00496082	0.00188534	0.00698204	0.00273171	0.00515418	0.00242558	0.00239027	0.00600224	0.00330921	0.0033487	0.00106428	0.0062647	0.00722767	0.00719625	0.00146092	0.00147902	0.00580434	0.00649407	0.00647794	0.0014398	0.00143568	0.00133184	20058
AGratio	Pr...t..	1.34533e-62	1.07399e-10	1.20207e-57	7.04886e-05	1.88997e-60	2.9327e-07	0.271858	1.0225e-56	1.87319e-06	0.0607701	0.11957	1.11627e-54	0.03708	0.799532	0.98825	0.512361	3.893e-54	0.0170276	0.936806	0.246196	0.0840966	0.00681254	20058
AGratio	Rsquared	0.711254		0.375775		0.721782			0.742375				0.72696					0.786946						20058
AGratio	errCV	0.0994679		0.0827679		0.0965548			0.104693				0.0975362					0.125859						20058
AGratio	AIC	-162.403		-134.648		-161.74			-162.508				-158.416					-165.347						20058
AGratio	BIC	-157.652		-129.897		-155.406			-154.591				-148.915					-154.262						20058
ALB	Estimate	4.70318	0.00862578	4.71346	0.00381506	4.70478	0.0102982	-0.00260528	4.69444	0.017606	0.004989	-0.00336815	4.69296	0.0219745	0.00893915	-0.00260451	-0.00247287	4.69148	0.0222097	0.00941054	-0.00199098	-0.00190901	-0.00137705	20060
ALB	Std..Error	0.0054622	0.00207586	0.00619874	0.00242532	0.00569818	0.00268152	0.00264258	0.00602313	0.00332059	0.00336043	0.00106799	0.00575807	0.00664324	0.00661422	0.00134277	0.00135937	0.0059392	0.00664506	0.00662841	0.00147325	0.00146902	0.0013628	20060
ALB	Pr...t..	2.38219e-75	0.00020704	1.63118e-73	0.124976	8.71064e-73	0.000527944	0.331364	4.91627e-70	8.2506e-06	0.147426	0.00349429	1.0527e-68	0.00238751	0.186314	0.0615684	0.0785631	2.44811e-66	0.0022381	0.165996	0.186666	0.203665	0.320355	20060
ALB	Rsquared	0.336796		0.0678386		0.355771			0.508527				0.563017					0.5774						20060
ALB	errCV	0.0590673		0.0477632		0.0610536			0.080053				0.0613165					0.0673854						20060
ALB	AIC	-155.473		-143.218		-154.518			-162.261				-164.492					-163.697						20060
ALB	BIC	-150.722		-138.467		-148.184			-154.344				-154.991					-152.612						20060
ALP	Estimate	69.0654	-0.742007	68.5047	-0.496323	69.0998	-0.705891	-0.0562591	69.7341	-1.15455	-0.522501	0.206785	69.8875	-1.49377	-0.813918	0.17563	0.162235	69.9528	-1.50415	-0.834713	0.148562	0.137357	0.060755	20059
ALP	Std..Error	0.304642	0.115774	0.374741	0.146618	0.321754	0.151412	0.149209	0.330326	0.182107	0.184287	0.0585691	0.293564	0.338702	0.337209	0.0684589	0.069304	0.304089	0.34024	0.339373	0.0754304	0.0752133	0.069772	20059
ALP	Pr...t..	1.19512e-55	2.54699e-07	1.79148e-52	0.00180806	1.71976e-53	4.97578e-05	0.708551	6.9097e-52	4.07144e-07	0.00787176	0.00128191	3.86983e-52	0.000115457	0.0218906	0.0153616	0.0258449	2.87666e-50	0.000118804	0.0198938	0.0581872	0.0777831	0.390797	20059
ALP	Rsquared	0.547129		0.252077		0.549072			0.675483				0.750652					0.756799						20059
ALP	errCV	322.24		281.752		320.075			396.08				313.567					331.566						20059
ALP	AIC	134.058		152.119		135.903			126.06				118.575					119.676						20059
ALP	BIC	138.809		156.87		142.237			133.978				128.076					130.761						20059
ALT	Estimate	31.8557	-1.28677	31.1306	-0.989394	32.0464	-1.08644	-0.312064	32.4068	-1.34137	-0.57699	0.117498	31.879	-0.302098	-0.877417	-0.167939	0.12487	32.151	-0.345358	-0.964124	-0.280791	0.0211548	0.253294	20060
ALT	Std..Error	0.30192	0.114742	0.452105	0.17689	0.297327	0.139919	0.137888	0.340222	0.187567	0.189817	0.0603264	0.339549	0.391747	0.390036	0.0791823	0.080161	0.293628	0.328526	0.327702	0.0728363	0.0726269	0.0673753	20060
ALT	Pr...t..	2.26068e-44	5.7253e-13	4.23261e-38	2.90953e-06	1.26218e-43	6.03557e-09	0.0303275	7.59722e-41	4.06448e-08	0.0046925	0.0602692	1.24528e-39	0.446453	0.0317194	0.0420301	0.129446	1.31494e-40	0.301545	0.00623196	0.000567732	0.772841	0.000736248	20060
ALT	Rsquared	0.787185		0.479203		0.815778			0.835303				0.840404					0.891514						20060
ALT	errCV	631.354		553.833		615.124			665.077				637.852					786.165						20060
ALT	AIC	133.413		165.631		130.219			128.186				129.053					117.157						20060
ALT	BIC	138.164		170.382		136.553			136.104				138.555					128.241						20060
AST	Estimate	23.3339	0.0928808	22.8244	0.36384	23.0221	-0.234559	0.510067	23.1016	-0.290765	0.451658	0.0259053	22.9482	0.326191	0.00811271	-0.119556	0.110491	23.0112	0.316171	-0.011967	-0.145694	0.0864676	0.0586677	20059
AST	Std..Error	0.25909	0.0984683	0.194123	0.0759534	0.196336	0.0923962	0.0910524	0.236198	0.130219	0.131779	0.0418812	0.218528	0.252121	0.251025	0.0509605	0.0515915	0.224401	0.251071	0.250447	0.0556642	0.0555056	0.0514906	20059
AST	Pr...t..	4.82916e-42	0.352205	5.74869e-46	3.20713e-05	7.8772e-45	0.0160293	3.11986e-06	3.26674e-41	0.0326777	0.00169378	0.540597	3.90879e-41	0.205295	0.974425	0.0255462	0.0401894	9.35832e-40	0.217636	0.962206	0.0137493	0.129764	0.263558	20059
AST	Rsquared	0.0255012		0.402953		0.500501			0.506402				0.588955					0.606005						20059
AST	errCV	4.86884		22.4536		40.9821			40.0606				54.1773					53.114						20059
AST	AIC	122.402		104.764		100.342			101.915				97.3259					97.8008						20059
AST	BIC	127.152		109.515		106.677			109.832				106.827					108.885						20059
BILIdir	Estimate	0.138056	0.00438471	0.141014	0.00311752	0.137664	0.0039733	0.000640993	0.13459	0.00614785	0.00290066	-0.00100228	0.135545	0.00674905	0.0019062	-0.000611417	-0.000266879	0.134496	0.00691599	0.00224063	-0.000176213	0.000133109	-0.0009769	20052
BILIdir	Std..Error	0.00111053	0.000422085	0.00168808	0.000660517	0.00115057	0.000541414	0.000533536	0.00096973	0.00053461	0.000541	0.000171955	0.00122345	0.00141142	0.00140529	0.000285287	0.000288826	0.00102099	0.00114224	0.00113941	0.000253239	0.000252522	0.000234255	20052
BILIdir	Pr...t..	8.67962e-47	4.35914e-12	6.16201e-41	3.95315e-05	4.05431e-45	2.00004e-08	0.238146	4.58804e-46	6.67731e-13	6.93642e-06	1.78321e-06	7.4638e-42	4.01122e-05	0.184755	0.040058	0.362616	5.18779e-43	1.19642e-06	0.0585537	0.491887	0.601989	0.000238686	20052
BILIdir	Rsquared	0.76042		0.395842		0.77046			0.888664				0.827591					0.89086						20052
BILIdir	errCV	0.00987051		0.00863875		0.00974902			0.0117687				0.00954939					0.0116617						20052
BILIdir	AIC	-270.17		-236.872		-269.711			-293.758				-276.015					-290.475						20052
BILIdir	BIC	-265.419		-232.121		-263.377			-285.84				-266.513					-279.39						20052
BILItot	Estimate	0.696164	0.016746	0.711934	0.00957843	0.697041	0.0176671	-0.00143495	0.680171	0.0295998	0.0109655	-0.00550025	0.682627	0.0378129	0.0056868	-0.00442695	-0.00148973	0.677959	0.0385559	0.00717569	-0.00249035	0.000290024	-0.0043471	20059
BILItot	Std..Error	0.00605789	0.0023024	0.00826554	0.0032342	0.00638941	0.00300678	0.00296313	0.00545207	0.00300581	0.00304187	0.000966834	0.00618749	0.00713871	0.00710758	0.00144294	0.00146079	0.00549134	0.00614398	0.00612865	0.00136216	0.00135825	0.00126005	20059
BILItot	Pr...t..	1.24865e-45	2.01884e-08	2.18572e-41	0.00554852	8.47769e-44	1.39077e-06	0.631395	1.38267e-44	3.2973e-11	0.00104741	2.67621e-06	8.50201e-42	9.16704e-06	0.42974	0.00444782	0.315711	3.61749e-42	6.47409e-07	0.250878	0.0774737	0.83236	0.00168627	20059
BILItot	Rsquared	0.608748		0.205071		0.611509			0.806853				0.75798					0.826724						20059
BILItot	errCV	0.157569		0.12871		0.15937			0.207019				0.155344					0.191652						20059
BILItot	AIC	-148.02		-122.5		-146.275			-169.433				-159.312					-169.341						20059
BILItot	BIC	-143.27		-117.749		-139.941			-161.515				-149.811					-158.257						20059
CA	Estimate	9.64556	0.0110335	9.65677	0.00588867	9.64657	0.0120931	-0.00165067	9.63897	0.0174731	0.0039402	-0.00247962	9.63266	0.0315446	0.00520439	-0.00427409	-0.00143359	9.63355	0.0314039	0.00492234	-0.00464119	-0.00177097	0.000823946	20060
CA	Std..Error	0.00561418	0.00213362	0.0067032	0.00262269	0.00590997	0.00278118	0.0027408	0.00671142	0.00370005	0.00374444	0.00119003	0.00556836	0.00642437	0.00639631	0.00129853	0.00131458	0.00580354	0.00649328	0.00647701	0.0014396	0.00143546	0.00133167	20060
CA	Pr...t..	1.50198e-85	1.02988e-05	5.98888e-83	0.0313631	1.48864e-82	0.000123997	0.551118	1.57526e-78	4.44524e-05	0.300552	0.0452617	7.76627e-79	2.77822e-05	0.422048	0.00249216	0.283883	5.17253e-76	3.69675e-05	0.453203	0.00304459	0.226882	0.540762	20060
CA	Rsquared	0.440253		0.129127		0.446338			0.512483				0.673508					0.677622						20060
CA	errCV	0.0802699		0.0654841		0.0816237			0.0961484				0.0810878					0.0779274						20060
CA	AIC	-153.497		-137.584		-151.89			-154.471				-166.904					-165.36						20060
CA	BIC	-148.746		-132.834		-145.556			-146.553				-157.403					-154.276						20060
CREA	Estimate	0.9889	0.0105051	0.984762	0.0133122	0.982008	0.00326675	0.0112756	0.981755	0.00344588	0.0114618	-8.2565e-05	0.979036	0.0186107	-0.000429107	-0.003282	0.00258276	0.979681	0.0185081	-0.000634749	-0.00354965	0.00233678	0.000600729	20060
CREA	Std..Error	0.00503124	0.00191208	0.00312049	0.00122092	0.00323197	0.00152094	0.00149886	0.00391046	0.00215586	0.00218173	0.000693382	0.0029586	0.00341341	0.0033985	0.000689941	0.000698468	0.00306613	0.00343053	0.00342194	0.000760572	0.000758386	0.000703547	20060
CREA	Pr...t..	1.52617e-53	3.91675e-06	1.57043e-60	1.21671e-12	1.84088e-58	0.0391625	1.18889e-08	2.70487e-54	0.119787	9.50296e-06	0.90596	1.43196e-56	5.87164e-06	0.900339	4.30603e-05	0.00083967	1.51324e-54	7.63363e-06	0.85409	5.95512e-05	0.0043889	0.399951	20060
CREA	Rsquared	0.470279		0.77761		0.804886			0.804973				0.891391					0.893968						20060
CREA	errCV	0.0563588		0.0710251		0.0677969			0.068134				0.0733466					0.0708666						20060
CREA	AIC	-161.39		-192.635		-195.346			-193.362				-212.436					-211.3						20060
CREA	BIC	-156.64		-187.885		-189.012			-185.444				-202.934					-200.215						20060
EGFR	Estimate	103.113	-1.03085	103.296	-1.17709	103.67	-0.450228	-0.894855	103.849	-0.576464	-1.02246	0.0567777	104.076	-2.27453	0.375789	0.39055	-0.279931	104.063	-2.27217	0.379151	0.39578	-0.275103	-0.0116443	14384
EGFR	Std..Error	0.474075	0.178916	0.369805	0.142731	0.37196	0.174579	0.171598	0.448347	0.24745	0.246672	0.0783036	0.338036	0.388682	0.387327	0.0785013	0.0791876	0.35445	0.395308	0.394284	0.0876365	0.0871631	0.0807827	14384
EGFR	Pr...t..	4.8878e-55	1.75695e-06	9.93804e-59	1.26847e-09	3.17463e-57	0.014557	9.78894e-06	3.55765e-53	0.0262964	0.000232618	0.473662	1.33878e-55	1.87133e-06	0.339451	2.30681e-05	0.0013044	1.91468e-53	2.82651e-06	0.343928	9.09801e-05	0.00362475	0.886351	14384
EGFR	Rsquared	0.494022		0.666705		0.722611			0.727095				0.848882					0.848987						14384
EGFR	errCV	533.972		614.136		585.731			609.484				643.528					638.797						14384
EGFR	AIC	165.631		150.602		145.992			147.405				128.127					130.102						14384
EGFR	BIC	170.381		155.352		152.326			155.323				137.628					141.187						14384
FER	Estimate	182.748	-6.646	179.406	-5.31959	183.915	-5.40089	-1.94646	184.848	-6.06691	-2.64367	0.310741	179.93	-1.46381	2.0384	-0.882942	-0.859373	182.16	-1.82445	1.30633	-1.82382	-1.73076	2.12815	18707
FER	Std..Error	2.35794	0.904601	2.80463	1.11131	2.38761	1.13421	1.12072	2.86459	1.59145	1.61825	0.515539	2.59582	3.02818	3.01428	0.613209	0.621742	2.14737	2.43098	2.42445	0.539248	0.539107	0.499392	18707
FER	Pr...t..	7.77661e-40	1.63179e-08	5.08297e-37	3.24105e-05	7.88252e-39	3.71561e-05	0.0917511	1.83934e-35	0.00059181	0.112132	0.550923	1.44922e-35	0.632212	0.503897	0.159927	0.176788	2.71574e-37	0.458799	0.59399	0.00201597	0.00315276	0.000185285	18707
FER	Rsquared	0.613534		0.402598		0.645902			0.649877				0.720889					0.826136						18707
FER	errCV	13967.7		12325.4		13483.7			14009.8				14702.7					21902.5						18707
FER	AIC	282.232		297.911		281.083			282.676				276.516					261.476						18707
FER	BIC	286.982		302.662		287.417			290.594				286.017					272.561						18707
GGT	Estimate	34.5403	-1.76657	34.2008	-1.70368	35.1549	-1.12381	-1.00394	35.5713	-1.41679	-1.31047	0.135506	35.019	-1.83718	0.127417	0.149286	-0.247443	35.3657	-1.89243	0.0168197	0.00650322	-0.379915	0.322111	20393
GGT	Std..Error	0.568934	0.215949	0.567007	0.221922	0.469121	0.220208	0.217161	0.551569	0.302959	0.307748	0.097691	0.543638	0.625778	0.622729	0.126332	0.127952	0.509192	0.568383	0.566681	0.125795	0.125664	0.116662	20393
GGT	Pr...t..	2.95955e-36	1.5266e-09	3.68243e-36	6.32815e-09	1.94522e-38	1.36005e-05	5.57696e-05	1.87354e-35	5.0759e-05	0.000168642	0.175001	1.385e-34	0.00621833	0.839213	0.246314	0.0623027	1.06278e-34	0.00231413	0.976518	0.959113	0.00508318	0.00973486	20393
GGT	Rsquared	0.663103		0.634154		0.795529			0.807126				0.817774					0.854697						20393
GGT	errCV	1451.42		1500.39		1485.43			1578.17				1515					1803						20393
GGT	AIC	178.847		181.815		162.871			162.769				162.724					156.573						20393
GGT	BIC	183.598		186.566		169.205			170.686				172.225					167.657						20393
GLOB	Estimate	2.66052	-0.0205969	2.64992	-0.0163559	2.66411	-0.0168343	-0.00586092	2.66794	-0.0195467	-0.0086794	0.00125008	2.65659	-0.0141867	0.00710363	-0.000644638	-0.00280622	2.66228	-0.0150923	0.00528773	-0.00300761	-0.00497766	0.00530342	20058
GLOB	Std..Error	0.00650362	0.00247167	0.00815548	0.00319081	0.00652276	0.00306964	0.00302495	0.00779476	0.00429747	0.00434875	0.00138211	0.00748073	0.00863062	0.0085931	0.00174449	0.00176611	0.00661492	0.00740098	0.0073826	0.00164088	0.00163618	0.00151783	20058
GLOB	Pr...t..	2.31781e-64	9.98009e-10	5.82418e-61	1.17929e-05	1.06301e-62	4.41826e-06	0.061279	1.3384e-58	7.34489e-05	0.0545221	0.372507	1.60498e-57	0.110332	0.414744	0.714247	0.122226	1.49114e-57	0.0503208	0.47938	0.0767546	0.00484507	0.00150022	20058
GLOB	Rsquared	0.671312		0.435921		0.704884			0.71224				0.742144					0.816727						20058
GLOB	errCV	0.121821		0.106758		0.115698			0.121408				0.122437					0.168841						20058
GLOB	AIC	-142.906		-123.463		-144.785			-143.693				-145.643					-155.935						20058
GLOB	BIC	-138.155		-118.712		-138.451			-135.776				-136.142					-144.85						20058
IBC	Estimate	333.038	-0.768107	332.996	-0.79573	333.358	-0.429474	-0.527786	333.594	-0.596203	-0.701877	0.0770956	333.411	-0.877129	-0.111645	0.0953626	-0.0916413	333.549	-0.89848	-0.156707	0.0374955	-0.144876	0.129929	19755
IBC	Std..Error	0.448204	0.170453	0.415224	0.162794	0.431028	0.203063	0.200239	0.515918	0.284431	0.288616	0.0916644	0.522508	0.602948	0.600218	0.121862	0.123458	0.538179	0.602305	0.600771	0.133571	0.133283	0.123788	19755
IBC	Pr...t..	3.57361e-73	7.429e-05	2.66959e-74	2.39886e-05	7.5352e-72	0.0420683	0.0126922	1.93845e-67	0.0440662	0.0207963	0.406553	2.07437e-65	0.155794	0.853651	0.43983	0.463501	3.54062e-63	0.14621	0.795996	0.780856	0.285703	0.302279	19755
IBC	Rsquared	0.373923		0.4127		0.482806			0.493991				0.495297					0.513174						19755
IBC	errCV	219.906		241.41		231.08			251.477				236.208					279.529						19755
IBC	AIC	161.944		159.642		157.066			158.279				160.186					160.887						19755
IBC	BIC	166.694		164.392		163.4			166.196				169.687					171.972						19755
IRON	Estimate	103.022	1.08306	103.204	1.05778	102.635	0.674362	0.637112	101.638	1.3784	1.3729	-0.32571	101.717	1.28811	1.88192	-0.140198	-0.268775	101.492	1.3227	1.95507	-0.0467049	-0.182697	-0.210096	19758
IRON	Std..Error	0.550736	0.209427	0.530702	0.208066	0.531553	0.250371	0.246896	0.555568	0.306187	0.310837	0.098703	0.566666	0.653965	0.651012	0.132166	0.133908	0.57039	0.6384	0.636793	0.141535	0.141261	0.131123	19758
IRON	Pr...t..	8.19566e-53	1.02898e-05	2.1922e-53	1.33728e-05	5.74068e-52	0.0110281	0.0145028	6.72469e-50	8.39844e-05	0.000107205	0.00237996	2.43534e-48	0.0578643	0.00696134	0.296989	0.0535206	6.35068e-47	0.0469673	0.00451409	0.743702	0.205768	0.119574	19758
IRON	Rsquared	0.440281		0.431872		0.53426			0.652508				0.648468					0.676179						19758
IRON	errCV	657.985		685.942		676.905			860.279				666.602					776.199						19758
IRON	AIC	176.771		177.308		172.154			163.61				166.026					165.07						19758
IRON	BIC	181.522		182.059		178.488			171.528				175.527					176.155						19758
PROT	Estimate	7.36367	-0.0119621	7.36334	-0.0125338	7.36884	-0.00652901	-0.0084634	7.36235	-0.00193509	-0.00368938	-0.00211733	7.34952	0.00778681	0.016028	-0.00324738	-0.00527524	7.35373	0.00711684	0.0146852	-0.00499513	-0.0068815	0.0039228	20060
PROT	Std..Error	0.00842166	0.00320058	0.00784239	0.00306841	0.00832864	0.00391938	0.00386248	0.00985578	0.00543355	0.00549874	0.00174757	0.00771533	0.00890138	0.0088625	0.0017992	0.00182144	0.00746614	0.00835348	0.00833255	0.00185202	0.0018467	0.00171316	20060
PROT	Pr...t..	1.41302e-75	0.000682442	1.2548e-76	0.000253775	8.89908e-74	0.105214	0.0356045	1.91236e-69	0.724075	0.507066	0.234542	8.36779e-71	0.388418	0.0802347	0.0808131	0.00686763	3.26621e-69	0.400986	0.0881909	0.0113629	0.000805154	0.0292394	20060
PROT	Rsquared	0.291203		0.329198		0.381231			0.40837				0.647278					0.699753						20060
PROT	errCV	0.0201142		0.0226985		0.0177378			0.0200043				0.0365706					0.053603						20060
PROT	AIC	-124.3		-126.283		-127.19			-126.805				-143.424					-147.223						20060
PROT	BIC	-119.55		-121.533		-120.856			-118.887				-133.923					-136.138						20060
TSH	Estimate	2.02328	0.00404096	2.04772	-0.00843217	2.03444	0.0157658	-0.0182609	2.02539	0.0221659	-0.0116148	-0.00294882	2.01626	0.0173747	0.0187418	-0.000544588	-0.00802523	2.01882	0.0169668	0.0179286	-0.00160653	-0.00900087	0.00238283	20037
TSH	Std..Error	0.0304743	0.0115839	0.0289886	0.011343	0.0315185	0.0148366	0.0146194	0.0380278	0.0209736	0.0212161	0.00674393	0.0379539	0.0438015	0.043615	0.00885394	0.00896394	0.0397624	0.0445025	0.044395	0.00986718	0.00983885	0.00912547	20037
TSH	Pr...t..	1.44825e-37	0.729359	1.78622e-38	0.462356	2.59396e-36	0.295663	0.220422	8.08473e-33	0.298495	0.587867	0.664863	5.1706e-32	0.694329	0.670379	0.95135	0.377537	1.18798e-30	0.705701	0.689192	0.871756	0.367576	0.795785	20037
TSH	Rsquared	0.00356638		0.0159935		0.0485501			0.054201				0.0834782					0.0855566						20037
TSH	errCV	0.0186369		0.0305145		0.0834621			0.0801851				0.110111					0.122524						20037
TSH	AIC	-31.6782		-32.13		-31.3412			-29.5557				-28.6877					-26.7694						20037
TSH	BIC	-26.9276		-27.3794		-25.0071			-21.6381				-19.1865					-15.6848						20037
Urate	Estimate	6.63634	-0.0635276	6.64319	-0.0710214	6.66826	-0.0300547	-0.0522794	6.66714	-0.0292581	-0.0514565	-0.000368093	6.65352	-0.0794143	0.0375041	0.0102735	-0.0196507	6.6612	-0.0807274	0.0350886	0.00706384	-0.022608	0.00723558	19315
Urate	Std..Error	0.0267079	0.0102162	0.0210794	0.00830095	0.0204914	0.00969363	0.00956658	0.024744	0.0137367	0.0138684	0.00442759	0.02026	0.0235458	0.0234516	0.00476491	0.00482678	0.02046	0.023069	0.0230149	0.00511536	0.00510594	0.00473038	19315
Urate	Pr...t..	5.30122e-57	4.49053e-07	1.64473e-60	5.39633e-10	1.91489e-59	0.00393786	4.67781e-06	2.82087e-55	0.0409649	0.000784304	0.934261	1.81214e-56	0.00201139	0.119917	0.0389522	0.000299606	8.61723e-55	0.00147918	0.137832	0.177509	0.000116521	0.136594	19315
Urate	Rsquared	0.532116		0.682842		0.754388			0.754441				0.839963					0.851541						19315
Urate	errCV	1.68173		1.95317		1.85333			1.84593				2.04544					2.25628						19315
Urate	AIC	-40.6251		-54.6226		-61.826			-59.8337				-73.2465					-73.95						19315
Urate	BIC	-35.8746		-49.8721		-55.4919			-51.9161				-63.7454					-62.8654						19315
cCRP	Estimate	2.46787	-0.197922	2.48591	-0.219678	2.56509	-0.0957399	-0.159716	2.68992	-0.185262	-0.252098	0.0413648	2.66699	-0.196661	-0.260554	0.0226131	0.0216748	2.70206	-0.203329	-0.271095	0.00802682	0.00801737	0.033178	18040
cCRP	Std..Error	0.0771648	0.0295643	0.0601419	0.0237522	0.056299	0.0267019	0.0264193	0.054401	0.0302738	0.0305863	0.00975526	0.0598449	0.0697839	0.0695351	0.0141288	0.0143202	0.0570294	0.0645329	0.0643853	0.0142875	0.0143047	0.0132063	18040
cCRP	Pr...t..	5.84383e-27	1.09483e-07	1.18094e-30	8.28804e-11	2.24492e-31	0.00107244	8.44062e-07	8.48017e-32	7.68225e-07	2.04624e-09	0.000177509	1.11923e-29	0.00833672	0.000733871	0.119633	0.140262	9.22407e-30	0.00367522	0.000213474	0.57842	0.579321	0.0176049	18040
cCRP	Rsquared	0.568628		0.715575		0.795315			0.868948				0.845921					0.872702						18040
cCRP	errCV	22.0928		24.955		24.1199			28.1476				23.7242					27.0429						18040
cCRP	AIC	36.0832		21.0891		11.2452			-2.80654				5.02104					0.147214						18040
cCRP	BIC	40.8337		25.8396		17.5793			5.11106				14.5222					11.2318						18040
pctSat	Estimate	31.4223	0.409649	31.4738	0.409093	31.2667	0.245404	0.255989	30.9393	0.476769	0.497571	-0.106984	30.9877	0.447049	0.616195	-0.0458158	-0.0776986	30.9036	0.459965	0.643457	-0.0108074	-0.0454929	-0.0786045	19755
pctSat	Std..Error	0.185299	0.0704696	0.17497	0.0685992	0.170993	0.080557	0.0794367	0.177441	0.0978247	0.0992642	0.0315263	0.186007	0.214643	0.213671	0.0433814	0.0439497	0.184825	0.206847	0.20632	0.0458717	0.0457729	0.0425119	19755
pctSat	Pr...t..	2.29747e-51	1.50598e-06	3.09794e-52	9.60387e-07	3.45568e-51	0.00453192	0.00285758	3.12362e-49	2.86757e-05	1.91574e-05	0.00185498	2.45539e-47	0.0456144	0.00708236	0.299076	0.08692	4.0955e-46	0.033845	0.00398934	0.815344	0.328229	0.0743348	19755
pctSat	Rsquared	0.498469		0.511239		0.618518			0.719471				0.700233					0.730899						19755
pctSat	errCV	90.0409		95.1908		93.3994			115.209				91.8056					107.451						19755
pctSat	AIC	98.3476		97.4191		90.4979			81.4321				85.8199					83.9348						19755
pctSat	BIC	103.098		102.17		96.832			89.3497				95.321					95.0194						19755
A1C	Estimate	5.4861	-0.0286919	5.46866	-0.0226928	5.49092	-0.0235669	-0.00822515	5.50901	-0.0352605	-0.0219157	0.00572764	5.50468	-0.0473577	-0.00800814	0.00514265	-0.000119085	5.51075	-0.0477849	-0.0106735	0.00277293	-0.0023587	0.00545861	30371
A1C	Std..Error	0.00738512	0.00276013	0.0101511	0.00402679	0.00711225	0.00326048	0.00323633	0.00647976	0.00339139	0.00366177	0.00113691	0.00745766	0.00832031	0.0082261	0.001671	0.00170296	0.00645816	0.00697682	0.00693334	0.00153657	0.00154736	0.00145368	30371
A1C	Pr...t..	3.6049e-73	4.28407e-12	1.99927e-68	2.56394e-06	7.988e-72	2.73939e-08	0.0159195	3.04523e-71	8.66966e-12	1.13354e-06	1.7799e-05	2.27232e-67	2.95645e-06	0.337839	0.00434005	0.9447	2.41694e-67	1.33621e-07	0.134178	0.0811808	0.137898	0.000745108	30371
A1C	Rsquared	0.760663		0.482956		0.799841			0.888375				0.857036					0.902746						30371
A1C	errCV	0.396494		0.381183		0.395228			0.460615				0.386252					0.45689						30371
A1C	AIC	-136.166		-108.437		-140.601			-159.624				-148.716					-160.586						30371
A1C	BIC	-131.415		-103.686		-134.267			-151.706				-139.215					-149.501						30371
